# Supplementary material for: Bifunctional crosslinking ligands for transthyretin
Source: Open Biol. 2015 Sep 23;5(9):150105. doi: 10.1098/rsob.150105 (PMC4593668; doi:10.1098/rsob.150105)
Supplement: Datasets for figures 2-6 and S1 [file rsob150105supp2.xlsx]

## Sheet: Sheet1
	Data for figures 2-6
	Bifunctional cross linking ligands for transthyretin, Mangione et al.
	Fig 1	Structures - no data
	Fig 2
	Fig 3
	Fig 4
	Fig 5
	Fig 6
	Fig 7	Models - no data
	S1

## Sheet: fig 2
Figure 2		Fig 2a: Superdex 200 gel filtration	Vol ml	C A280 mAU	Vol ml	T A280 mAU		Fig 2b Plasma clearance of 125I TTR Control (C) and TTR-EDC (T)	Time (min)	C1 cpm/g	C2 cpm/g	C3 cpm/g	Mean C cpm/g	SD	T1 cpm/g	T2 cpm/g	T3 cpm/g	Mean T cpm/g	SD		1c Tissue localisation of 125I in mice	Tissue	M1 C cpm/g	M2 cpm/g	M3 cpm/g	M1 cpm/g	M2 cpm/g	M3 cpm/g	Mean C cpm/g	SD	Mean T cpm/g	SD
		Volume (ml) vs A280 (mAU)	0	0.306	0	2.436		in mice	5	62062	54169	55423	57218	4241.62	37341	38327	34422	36696.7	2030.67		from clearance study (1b)	Kidney	12103	8846.9	9687.6	9354.3	6594.9	8182.7	10212.5	1690.32	8043.97	1384.92
		TTR control (C) and EDC Treated TTR (T)	0.033	0.314	0.04	2.424		Individual data and mean, SD (cpm/g)	30	45212	42390	41203	42935	2059.32	26984	25587	20508	24359.7	3407.99		Control (C) and EDC Treated (T) samples	Spleen	10493	8658.8	11144	138373	94768	53983.6	10098.6	1288.69	95708.2	42202.6
			0.066	0.336	0.08	2.32		3 mice, C1-C3 and T1-T3	60	34016	32159	32653	32942.7	961.791	26837	23127	15475	21813	5793.85		cpm/g	Liver	10009	8227.4	7663.2	9623.4	7184.6	7855.5	8633.2	1224.42	8221.17	1259.85
			0.1	0.312	0.12	2.248			180	18487	16663	18011	17720.3	946.102	25126	16972	13943	18680.3	5783.92
			0.133	0.307	0.16	2.131		Note /1000 for figure													Note /1000 for figure
			0.166	0.294	0.2	2.031			Single exponential decay model (GraphPad Prism)						Clearance model not appropriate						Express as cpm/mg
			0.199	0.313	0.24	1.988			T1/2 (min)	43.5
			0.233	0.306	0.28	1.856			95% CI (min)	33.2-62.9
			0.266	0.337	0.32	1.821			Co (cpm/g)	60560
			0.299	0.317	0.359	1.848
			0.332	0.314	0.399	1.775			Note /1000 for figure
			0.366	0.314	0.439	1.669			Express as cpm/mg
			0.399	0.328	0.479	1.611
			0.432	0.29	0.519	1.559
			0.465	0.305	0.559	1.535
			0.499	0.289	0.599	1.512
			0.532	0.316	0.639	1.462			The original autoradiogram from natiive gel electophoresis of 125I-T4 bound by native TTR (left), EDC-TTR (middle) and BS3 treated tetrameric TTR (right.)
			0.598	0.298	0.719	1.347			Fig 2a (inset) was cropped to show the middle and left panels only.
			0.632	0.313	0.759	1.362			Data from BS3-treated TTR was not used in this manuscript. It is shown here for completeness.
			0.665	0.291	0.799	1.273
			0.698	0.301	0.839	1.217
			0.731	0.3	0.879	1.268
			0.765	0.31	0.919	1.195
			0.798	0.312	0.959	1.155
			0.831	0.277	0.999	1.087
			0.864	0.262	1.038	1.064
			0.898	0.262	1.078	1.032
			0.931	0.276	1.118	1.003
			0.964	0.265	1.158	0.998
			0.997	0.269	1.198	0.907
			1.031	0.264	1.238	0.951
			1.064	0.244	1.278	0.922
			1.097	0.268	1.318	0.913
			1.13	0.257	1.358	0.854
			1.164	0.244	1.398	0.843
			1.197	0.28	1.438	0.847
			1.23	0.269	1.478	0.836
			1.263	0.298	1.518	0.757
			1.297	0.274	1.558	0.715
			1.33	0.271	1.598	0.736
			1.363	0.261	1.638	0.681
			1.396	0.291	1.678	0.659
			1.43	0.251	1.717	0.638
			1.463	0.258	1.757	0.622
			1.496	0.252	1.797	0.62
			1.529	0.236	1.837	0.61
			1.563	0.259	1.877	0.574
			1.596	0.266	1.917	0.513
			1.629	0.272	1.957	0.562
			1.662	0.271	1.997	0.565
			1.695	0.285	2.037	0.568
			1.729	0.297	2.077	0.544
			1.762	0.273	2.117	0.513
			1.795	0.29	2.157	0.471
			1.828	0.301	2.197	0.469
			1.862	0.273	2.237	0.457
			1.895	0.263	2.277	0.467
			1.928	0.291	2.317	0.421
			1.961	0.257	2.357	0.475
			1.995	0.272	2.396	0.449
			2.028	0.253	2.436	0.425
			2.061	0.246	2.476	0.355
			2.094	0.248	2.516	0.382
			2.128	0.278	2.556	0.389
			2.161	0.258	2.596	0.384
			2.194	0.284	2.636	0.392
			2.227	0.292	2.676	0.324
			2.261	0.275	2.716	0.321
			2.294	0.259	2.756	0.366
			2.327	0.275	2.796	0.333
			2.36	0.265	2.836	0.31
			2.394	0.262	2.876	0.333
			2.427	0.229	2.916	0.317
			2.46	0.237	2.956	0.324
			2.493	0.253	2.996	0.28
			2.527	0.272	3.036	0.264
			2.56	0.235	3.075	0.269
			2.593	0.246	3.115	0.277
			2.626	0.249	3.155	0.252
			2.66	0.219	3.195	0.233
			2.693	0.228	3.235	0.223
			2.726	0.221	3.275	0.226
			2.759	0.234	3.315	0.245
			2.793	0.229	3.355	0.192
			2.826	0.23	3.395	0.226
			2.859	0.227	3.435	0.219
			2.892	0.224	3.475	0.239
			2.926	0.23	3.515	0.181
			2.959	0.239	3.555	0.223
			2.992	0.249	3.595	0.221
			3.025	0.221	3.635	0.242
			3.059	0.222	3.675	0.224
			3.092	0.216	3.715	0.225
			3.125	0.231	3.754	0.23
			3.158	0.237	3.794	0.225
			3.192	0.228	3.834	0.189
			3.225	0.222	3.874	0.231
			3.258	0.224	3.914	0.239
			3.291	0.226	3.954	0.252
			3.324	0.234	3.994	0.218
			3.358	0.274	4.034	0.218
			3.391	0.24	4.074	0.206
			3.424	0.235	4.114	0.203
			3.457	0.258	4.154	0.216
			3.491	0.245	4.194	0.225
			3.524	0.249	4.234	0.223
			3.557	0.21	4.274	0.234
			3.59	0.239	4.314	0.23
			3.624	0.242	4.354	0.224
			3.657	0.209	4.394	0.241
			3.69	0.201	4.433	0.223
			3.723	0.222	4.473	0.246
			3.757	0.198	4.513	0.265
			3.79	0.241	4.553	0.279
			3.823	0.237	4.593	0.267
			3.856	0.218	4.633	0.276
			3.89	0.206	4.673	0.292
			3.923	0.219	4.713	0.302
			3.956	0.244	4.753	0.318
			3.989	0.224	4.793	0.355
			4.023	0.202	4.833	0.344
			4.056	0.251	4.873	0.327
			4.089	0.247	4.913	0.303
			4.122	0.263	4.953	0.321
			4.156	0.272	4.993	0.31
			4.189	0.234	5.033	0.305
			4.222	0.247	5.073	0.274
			4.255	0.219	5.112	0.248
			4.289	0.206	5.152	0.236
			4.322	0.223	5.192	0.229
			4.355	0.228	5.232	0.241
			4.388	0.23	5.272	0.219
			4.422	0.222	5.312	0.201
			4.455	0.239	5.352	0.187
			4.488	0.239	5.392	0.227
			4.521	0.249	5.432	0.211
			4.555	0.237	5.472	0.171
			4.588	0.231	5.512	0.189
			4.621	0.237	5.552	0.194
			4.654	0.239	5.592	0.125
			4.688	0.24	5.632	0.134
			4.721	0.231	5.672	0.129
			4.754	0.247	5.712	0.123
			4.787	0.241	5.752	0.11
			4.821	0.272	5.791	0.144
			4.854	0.238	5.831	0.087
			4.887	0.23	5.871	0.118
			4.92	0.255	5.911	0.115
			4.953	0.237	5.951	0.107
			4.987	0.253	5.991	0.099
			5.02	0.232	6.031	0.08
			5.053	0.258	6.071	0.078
			5.086	0.253	6.111	0.1
			5.12	0.247	6.151	0.081
			5.153	0.239	6.191	0.071
			5.186	0.239	6.231	0.058
			5.219	0.259	6.271	0.079
			5.253	0.234	6.311	0.078
			5.286	0.237	6.351	0.078
			5.319	0.228	6.391	0.044
			5.352	0.237	6.431	0.058
			5.386	0.267	6.47	0.105
			5.419	0.251	6.51	0.046
			5.452	0.24	6.55	0.091
			5.485	0.24	6.59	0.074
			5.519	0.259	6.63	0.065
			5.552	0.275	6.67	0.003
			5.585	0.261	6.71	0.062
			5.618	0.244	6.75	0.059
			5.652	0.222	6.79	0.071
			5.685	0.238	6.83	0.086
			5.718	0.232	6.87	0
			5.751	0.225	6.91	0.045
			5.785	0.244	6.95	0.015
			5.818	0.225	6.99	0.056
			5.851	0.227	7.03	0.104
			5.884	0.23	7.07	0.191
			5.918	0.212	7.11	0.362
			5.951	0.215	7.149	0.659
			5.984	0.221	7.189	1.216
			6.017	0.243	7.229	2.149
			6.051	0.233	7.269	3.532
			6.084	0.252	7.309	5.199
			6.117	0.267	7.349	7.206
			6.15	0.234	7.389	9.398
			6.184	0.217	7.429	12.086
			6.217	0.237	7.469	15.133
			6.25	0.236	7.509	18.187
			6.283	0.232	7.549	21.213
			6.317	0.234	7.589	24.167
			6.35	0.242	7.629	26.709
			6.383	0.203	7.669	28.991
			6.416	0.225	7.709	31.324
			6.45	0.218	7.749	34.078
			6.483	0.218	7.789	36.243
			6.516	0.24	7.828	38.055
			6.549	0.256	7.868	39.398
			6.582	0.229	7.908	40.403
			6.616	0.244	7.948	41.13
			6.649	0.225	7.988	41.663
			6.682	0.213	8.028	42.166
			6.715	0.237	8.068	41.998
			6.749	0.235	8.108	41.303
			6.782	0.214	8.148	40.108
			6.815	0.238	8.188	38.323
			6.848	0.23	8.228	36.117
			6.882	0.235	8.268	33.717
			6.915	0.221	8.308	31.274
			6.948	0.212	8.348	28.91
			6.981	0.217	8.388	26.708
			7.015	0.216	8.428	24.781
			7.048	0.191	8.468	23.015
			7.081	0.215	8.507	21.556
			7.114	0.237	8.547	20.18
			7.148	0.21	8.587	18.862
			7.181	0.212	8.627	17.727
			7.214	0.219	8.667	16.736
			7.247	0.219	8.707	15.865
			7.281	0.193	8.747	15.153
			7.314	0.22	8.787	14.493
			7.347	0.185	8.827	13.854
			7.38	0.229	8.867	13.14
			7.414	0.215	8.907	12.566
			7.447	0.21	8.947	12.048
			7.48	0.202	8.987	11.557
			7.513	0.225	9.027	11.206
			7.547	0.224	9.067	10.826
			7.58	0.217	9.107	10.47
			7.613	0.221	9.147	10.099
			7.646	0.219	9.186	9.768
			7.68	0.21	9.226	9.469
			7.713	0.222	9.266	9.184
			7.746	0.204	9.306	8.981
			7.779	0.225	9.346	8.78
			7.813	0.221	9.386	8.594
			7.846	0.24	9.426	8.368
			7.879	0.274	9.466	8.156
			7.912	0.28	9.506	7.988
			7.946	0.243	9.546	7.845
			7.979	0.236	9.586	7.721
			8.012	0.258	9.626	7.561
			8.045	0.259	9.666	7.413
			8.079	0.256	9.706	7.288
			8.112	0.21	9.746	7.171
			8.145	0.249	9.786	7.043
			8.178	0.277	9.826	6.949
			8.211	0.278	9.865	6.872
			8.245	0.273	9.905	6.777
			8.278	0.246	9.945	6.669
			8.311	0.221	9.985	6.598
			8.344	0.237	10.025	6.474
			8.378	0.244	10.065	6.405
			8.411	0.234	10.105	6.372
			8.444	0.229	10.145	6.277
			8.477	0.246	10.185	6.226
			8.511	0.256	10.225	6.159
			8.544	0.233	10.265	6.125
			8.577	0.239	10.305	6.073
			8.61	0.205	10.345	6.002
			8.644	0.2	10.385	5.873
			8.677	0.224	10.425	5.884
			8.71	0.227	10.465	5.845
			8.743	0.24	10.505	5.78
			8.777	0.263	10.544	5.731
			8.81	0.231	10.584	5.644
			8.843	0.231	10.624	5.605
			8.876	0.234	10.664	5.597
			8.91	0.222	10.704	5.555
			8.943	0.232	10.744	5.558
			8.976	0.201	10.784	5.538
			9.009	0.206	10.824	5.527
			9.043	0.202	10.864	5.518
			9.076	0.222	10.904	5.568
			9.109	0.211	10.944	5.556
			9.142	0.198	10.984	5.61
			9.176	0.212	11.024	5.586
			9.209	0.199	11.064	5.57
			9.242	0.199	11.104	5.518
			9.275	0.186	11.144	5.447
			9.309	0.171	11.184	5.406
			9.342	0.179	11.223	5.348
			9.375	0.173	11.263	5.254
			9.408	0.191	11.303	5.12
			9.442	0.211	11.343	5.018
			9.475	0.2	11.383	4.916
			9.508	0.186	11.423	4.803
			9.541	0.165	11.463	4.735
			9.575	0.203	11.503	4.662
			9.608	0.204	11.543	4.652
			9.641	0.21	11.583	4.671
			9.674	0.19	11.623	4.766
			9.708	0.16	11.663	4.785
			9.741	0.195	11.703	4.961
			9.774	0.205	11.743	5.131
			9.807	0.205	11.783	5.325
			9.84	0.181	11.823	5.534
			9.874	0.192	11.863	5.796
			9.907	0.225	11.902	5.991
			9.94	0.211	11.942	6.188
			9.973	0.198	11.982	6.388
			10.007	0.164	12.022	6.519
			10.04	0.192	12.062	6.597
			10.073	0.211	12.102	6.631
			10.106	0.239	12.142	6.599
			10.14	0.231	12.182	6.497
			10.173	0.264	12.222	6.373
			10.206	0.277	12.262	6.181
			10.239	0.254	12.302	5.933
			10.273	0.243	12.342	5.723
			10.306	0.231	12.382	5.471
			10.339	0.258	12.422	5.164
			10.372	0.275	12.462	4.957
			10.406	0.24	12.502	4.685
			10.439	0.275	12.542	4.392
			10.472	0.311	12.581	4.183
			10.505	0.309	12.621	3.966
			10.539	0.323	12.661	3.747
			10.572	0.32	12.701	3.582
			10.605	0.338	12.741	3.391
			10.638	0.314	12.781	3.248
			10.672	0.312	12.821	3.079
			10.705	0.374	12.861	3.003
			10.738	0.409	12.901	2.916
			10.771	0.417	12.941	2.846
			10.805	0.472	12.981	2.826
			10.838	0.45	13.021	2.912
			10.871	0.458	13.061	2.883
			10.904	0.484	13.101	2.968
			10.938	0.543	13.141	3.114
			10.971	0.617	13.181	3.272
			11.004	0.675	13.221	3.571
			11.037	0.714	13.26	3.842
			11.071	0.733	13.3	4.21
			11.104	0.802	13.34	4.681
			11.137	0.856	13.38	5.286
			11.17	0.85	13.42	5.914
			11.204	0.892	13.46	6.63
			11.237	0.896	13.5	7.369
			11.27	0.966	13.54	8.118
			11.303	0.987	13.58	8.878
			11.337	1.001	13.62	9.63
			11.37	1.011	13.66	10.371
			11.403	1.015	13.7	11.021
			11.436	1.04	13.74	11.601
			11.469	1.041	13.78	12.03
			11.503	1.029	13.82	12.302
			11.536	1.048	13.86	12.447
			11.569	1.039	13.9	12.454
			11.602	1.071	13.939	12.375
			11.636	1.107	13.979	12.17
			11.669	1.106	14.019	11.784
			11.702	1.189	14.059	11.345
			11.735	1.285	14.099	10.863
			11.769	1.373	14.139	10.313
			11.802	1.537	14.179	9.755
			11.835	1.752	14.219	9.135
			11.868	2.011	14.259	8.463
			11.902	2.357	14.299	7.885
			11.935	2.686	14.339	7.274
			11.968	3.042	14.379	6.732
			12.001	3.455	14.419	6.196
			12.035	3.879	14.459	5.711
			12.068	4.416	14.499	5.18
			12.101	4.981	14.539	4.679
			12.134	5.461	14.579	4.283
			12.168	5.957	14.618	3.932
			12.201	6.369	14.658	3.612
			12.234	6.756	14.698	3.301
			12.267	7.088	14.738	3.009
			12.301	7.323	14.778	2.735
			12.334	7.539	14.818	2.559
			12.367	7.691	14.858	2.315
			12.4	7.716	14.898	2.162
			12.434	7.672	14.938	2.004
			12.467	7.629	14.978	1.885
			12.5	7.512	15.018	1.791
			12.533	7.351	15.058	1.658
			12.567	7.135	15.098	1.566
			12.6	6.865	15.138	1.533
			12.633	6.58	15.178	1.416
			12.666	6.31	15.218	1.381
			12.7	6.022	15.258	1.33
			12.733	5.726	15.297	1.294
			12.766	5.451	15.337	1.254
			12.799	5.184	15.377	1.241
			12.833	4.91	15.417	1.203
			12.866	4.67	15.457	1.146
			12.899	4.436	15.497	1.142
			12.932	4.164	15.537	1.146
			12.966	3.928	15.577	1.123
			12.999	3.718	15.617	1.088
			13.032	3.554	15.657	1.087
			13.065	3.416	15.697	1.098
			13.098	3.318	15.737	1.055
			13.132	3.21	15.777	1.049
			13.165	3.18	15.817	1.008
			13.198	3.117	15.857	1.002
			13.231	3.094	15.897	1.005
			13.265	3.157	15.937	1.051
			13.298	3.266	15.976	1.014
			13.331	3.421	16.016	1.008
			13.364	3.642	16.056	1
			13.398	3.974	16.096	0.98
			13.431	4.454	16.136	1.025
			13.464	5.082	16.176	1.006
			13.497	5.995	16.216	1.008
			13.531	7.303	16.256	0.997
			13.564	9.19	16.296	1
			13.597	11.681	16.336	1.003
			13.63	14.749	16.376	1.007
			13.664	18.36	16.416	1.033
			13.697	22.377	16.456	1.019
			13.73	27.05	16.496	0.983
			13.763	32.675	16.536	0.985
			13.797	38.61	16.576	0.956
			13.83	44.698	16.616	0.959
			13.863	51.057	16.655	0.987
			13.896	57.641	16.695	0.958
			13.93	64.368	16.735	0.964
			13.963	70.971	16.775	0.947
			13.996	77.129	16.815	0.936
			14.029	83.209	16.855	0.933
			14.063	88.519	16.895	0.926
			14.096	92.624	16.935	0.941
			14.129	95.747	16.975	0.959
			14.162	97.685	17.015	0.949
			14.196	98.322	17.055	0.998
			14.229	97.799	17.095	1.008
			14.262	96.366	17.135	1.016
			14.295	94.478	17.175	1
			14.329	91.957	17.215	1.017
			14.362	88.647	17.255	1.009
			14.395	84.97	17.295	1.01
			14.428	81.035	17.334	1.008
			14.462	77.027	17.374	1.004
			14.495	72.868	17.414	1.009
			14.528	68.643	17.454	0.99
			14.561	64.574	17.494	0.956
			14.595	60.168	17.534	0.949
			14.628	55.866	17.574	0.982
			14.661	51.73	17.614	0.962
			14.694	47.615	17.654	0.958
			14.727	43.656	17.694	0.929
			14.761	40.188	17.734	0.96
			14.794	37.008	17.774	0.92
			14.827	34.464	17.814	0.932
			14.86	31.58	17.854	0.919
			14.894	28.278	17.894	0.926
			14.927	25.399	17.934	0.953
			14.96	22.981	17.974	0.968
			14.993	20.809	18.013	0.924
			15.027	18.909	18.053	0.953
			15.06	17.102	18.093	0.897
			15.093	15.474	18.133	0.906
			15.126	13.986	18.173	0.92
			15.16	12.437	18.213	0.897
			15.193	11.123	18.253	0.916
			15.226	9.95	18.293	0.872
			15.259	8.834	18.333	0.871
			15.293	7.851	18.373	0.905
			15.326	7.021	18.413	0.865
			15.359	6.326	18.453	0.891
			15.392	5.856	18.493	0.852
			15.426	5.278	18.533	0.87
			15.459	4.573	18.573	0.908
			15.492	4.079	18.613	0.866
			15.525	3.674	18.653	0.851
			15.559	3.346	18.692	0.886
			15.592	3.033	18.732	0.898
			15.625	2.748	18.772	0.901
			15.658	2.509	18.812	0.893
			15.692	2.338	18.852	0.885
			15.725	2.127	18.892	0.876
			15.758	1.96	18.932	0.894
			15.791	1.835	18.972	0.892
			15.825	1.69	19.012	0.869
			15.858	1.566	19.052	0.902
			15.891	1.484	19.092	0.866
			15.924	1.406	19.132	0.817
			15.958	1.379	19.172	0.809
			15.991	1.311	19.212	0.759
			16.024	1.24	19.252	0.79
			16.057	1.193	19.292	0.755
			16.091	1.129	19.332	0.749
			16.124	1.124	19.371	0.734
			16.157	1.087	19.411	0.735
			16.19	1.037	19.451	0.714
			16.224	1.03	19.491	0.776
			16.257	1.026	19.531	0.834
			16.29	0.983	19.571	0.841
			16.323	0.958	19.611	0.822
			16.356	0.984	19.651	0.875
			16.39	0.936	19.691	0.868
			16.423	0.936	19.731	0.945
			16.456	0.955	19.771	0.949
			16.489	0.929	19.811	0.931
			16.523	0.975	19.851	0.975
			16.556	0.975	19.891	0.958
			16.589	0.968	19.931	0.936
			16.622	0.969	19.971	0.902
			16.656	0.984	20.011	0.894
			16.689	0.989	20.05	0.91
			16.722	0.978	20.09	0.906
			16.755	0.987	20.13	0.858
			16.789	1.041	20.17	0.846
			16.822	1.06	20.21	0.834
			16.855	1.114	20.25	0.803
			16.888	1.15	20.29	0.757
			16.922	1.174	20.33	0.698
			16.955	1.228	20.37	0.669
			16.988	1.29	20.41	0.625
			17.021	1.371	20.45	0.611
			17.055	1.419	20.49	0.617
			17.088	1.468	20.53	0.645
			17.121	1.53	20.57	0.679
			17.154	1.597	20.61	0.717
			17.188	1.644	20.65	0.708
			17.221	1.648	20.69	0.788
			17.254	1.692	20.729	0.843
			17.287	1.701	20.769	0.89
			17.321	1.694	20.809	0.925
			17.354	1.661	20.849	0.939
			17.387	1.646	20.889	0.97
			17.42	1.618	20.929	0.942
			17.454	1.59	20.969	0.969
			17.487	1.532	21.009	0.916
			17.52	1.475	21.049	0.935
			17.553	1.396	21.089	0.906
			17.587	1.394	21.129	0.927
			17.62	1.331	21.169	0.93
			17.653	1.28	21.209	0.875
			17.686	1.219	21.249	0.889
			17.72	1.194	21.289	0.898
			17.753	1.128	21.329	0.897
			17.786	1.085	21.369	0.935
			17.819	1.035	21.408	0.925
			17.853	1.008	21.448	0.938
			17.886	0.93	21.488	0.979
			17.919	0.927	21.528	0.932
			17.952	0.868	21.568	0.952
			17.985	0.798	21.608	0.976
			18.019	0.769	21.648	0.928
			18.052	0.732	21.688	0.906
			18.085	0.715	21.728	0.899
			18.118	0.708	21.768	0.85
			18.152	0.688	21.808	0.819
			18.185	0.67	21.848	0.811
			18.218	0.587	21.888	0.764
			18.251	0.562	21.928	0.725
			18.285	0.536	21.968	0.696
			18.318	0.507	22.008	0.654
			18.351	0.474	22.048	0.662
			18.384	0.461	22.087	0.59
			18.418	0.494	22.127	0.606
			18.451	0.414	22.167	0.667
			18.484	0.396	22.207	0.615
			18.517	0.372	22.247	0.619
			18.551	0.334	22.287	0.654
			18.584	0.317	22.327	0.669
			18.617	0.321	22.367	0.66
			18.65	0.298	22.407	0.686
			18.684	0.253	22.447	0.666
			18.717	0.268	22.487	0.624
			18.75	0.26	22.527	0.66
			18.783	0.27	22.567	0.664
			18.817	0.269	22.607	0.664
			18.85	0.253	22.647	0.636
			18.883	0.26	22.687	0.678
			18.916	0.233	22.727	0.687
			18.95	0.207	22.766	0.696
			18.983	0.248	22.806	0.676
			19.016	0.222	22.846	0.677
			19.049	0.219	22.886	0.692
			19.083	0.196	22.926	0.679
			19.116	0.198	22.966	0.659
			19.149	0.188	23.006	0.66
			19.182	0.187	23.046	0.677
			19.216	0.174	23.086	0.639
			19.249	0.153	23.126	0.645
			19.282	0.145	23.166	0.614
			19.315	0.155	23.206	0.652
			19.349	0.185	23.246	0.656
			19.382	0.18	23.286	0.673
			19.415	0.168	23.326	0.628
			19.448	0.149	23.366	0.638
			19.482	0.167	23.406	0.663
			19.515	0.17	23.445	0.666
			19.548	0.176	23.485	0.669
			19.581	0.182	23.525	0.668
			19.615	0.18	23.565	0.694
			19.648	0.202	23.605	0.679
			19.681	0.209	23.645	0.684
			19.714	0.201	23.685	0.692
			19.747	0.185	23.725	0.638
			19.781	0.186	23.765	0.679
			19.814	0.186	23.805	0.653
			19.847	0.198	23.845	0.632
			19.88	0.204	23.885	0.689
			19.914	0.2	23.925	0.658
			19.947	0.151	23.965	0.671
			19.98	0.175	24.005	0.651
			20.013	0.199	24.045	0.635
			20.047	0.184	24.085	0.619
			20.08	0.188	24.124	0.646
			20.113	0.199	24.164	0.628
			20.146	0.188	24.204	0.615
			20.18	0.17	24.244	0.637
			20.213	0.152	24.284	0.638
			20.246	0.161	24.324	0.654
			20.279	0.151	24.364	0.668
			20.313	0.135	24.404	0.661
			20.346	0.163	24.444	0.678
			20.379	0.144	24.484	0.65
			20.412	0.165	24.524	0.649
			20.446	0.136	24.564	0.624
			20.479	0.154	24.604	0.642
			20.512	0.122	24.644	0.659
			20.545	0.137	24.684	0.653
			20.579	0.149	24.724	0.632
			20.612	0.16	24.764	0.622
			20.645	0.141	24.803	0.64
			20.678	0.14	24.843	0.636
			20.712	0.162	24.883	0.612
			20.745	0.161	24.923	0.613
			20.778	0.153	24.963	0.622
			20.811	0.143	25.003	0.617
			20.845	0.157	25.043	0.61
			20.878	0.138	25.083	0.606
			20.911	0.141	25.123	0.62
			20.944	0.128	25.163	0.579
			20.978	0.148	25.203	0.59
			21.011	0.137	25.243	0.604
			21.044	0.171	25.283	0.607
			21.077	0.175	25.323	0.589
			21.111	0.172	25.363	0.563
			21.144	0.169	25.403	0.595
			21.177	0.147	25.443	0.582
			21.21	0.147	25.482	0.592
			21.244	0.159	25.522	0.618
			21.277	0.131	25.562	0.6
			21.31	0.126	25.602	0.621
			21.343	0.128	25.642	0.643
			21.376	0.134	25.682	0.603
			21.41	0.136	25.722	0.622
			21.443	0.136	25.762	0.598
			21.476	0.121	25.802	0.579
			21.509	0.133	25.842	0.584
			21.543	0.115	25.882	0.619
			21.576	0.132	25.922	0.606
			21.609	0.129	25.962	0.622
			21.642	0.136	26.002	0.595
			21.676	0.137	26.042	0.582
			21.709	0.131	26.082	0.569
			21.742	0.145	26.122	0.575
			21.775	0.144	26.161	0.581
			21.809	0.128	26.201	0.631
			21.842	0.148	26.241	0.593
			21.875	0.177	26.281	0.597
			21.908	0.18	26.321	0.585
			21.942	0.184	26.361	0.608
			21.975	0.158	26.401	0.633
			22.008	0.113	26.441	0.602
			22.041	0.149	26.481	0.602
			22.075	0.146	26.521	0.554
			22.108	0.148	26.561	0.6
			22.141	0.124	26.601	0.615
			22.174	0.14	26.641	0.587
			22.208	0.134	26.681	0.621
			22.241	0.133	26.721	0.583
			22.274	0.128	26.761	0.619
			22.307	0.086	26.801	0.591
			22.341	0.1	26.84	0.592
			22.374	0.101	26.88	0.621
			22.407	0.116	26.92	0.585
			22.44	0.097	26.96	0.572
			22.474	0.109	27	0.584
			22.507	0.114	27.04	0.598
			22.54	0.088	27.08	0.609
			22.573	0.083	27.12	0.612
			22.607	0.107	27.16	0.596
			22.64	0.089	27.2	0.635
			22.673	0.092	27.24	0.577
			22.706	0.102	27.28	0.57
			22.74	0.098	27.32	0.592
			22.773	0.099	27.36	0.616
			22.806	0.089	27.4	0.582
			22.839	0.099	27.44	0.574
			22.873	0.1	27.48	0.606
			22.906	0.079	27.519	0.6
			22.939	0.034	27.559	0.588
			22.972	0.081	27.599	0.588
			23.005	0.088	27.639	0.583
			23.039	0.087	27.679	0.538
			23.072	0.091	27.719	0.571
			23.105	0.097	27.759	0.597
			23.138	0.111	27.799	0.572
			23.172	0.094	27.839	0.535
			23.205	0.096	27.879	0.523
			23.238	0.09	27.919	0.546
			23.271	0.106	27.959	0.583
			23.305	0.104	27.999	0.552
			23.338	0.069	28.039	0.527
			23.371	0.073	28.079	0.543
			23.404	0.091	28.119	0.533
			23.438	0.095	28.159	0.507
			23.471	0.089	28.198	0.558
			23.504	0.066	28.238	0.555
			23.537	0.086	28.278	0.532
			23.571	0.063	28.318	0.543
			23.604	0.066	28.358	0.565
			23.637	0.082	28.398	0.543
			23.67	0.086	28.438	0.571
			23.704	0.109	28.478	0.527
			23.737	0.1	28.518	0.585
			23.77	0.075	28.558	0.558
			23.803	0.078	28.598	0.569
			23.837	0.079	28.638	0.613
			23.87	0.092	28.678	0.595
			23.903	0.098	28.718	0.599
			23.936	0.072	28.758	0.593
			23.97	0.075	28.798	0.555
			24.003	0.048	28.838	0.569
			24.036	0.069	28.877	0.567
			24.069	0.054	28.917	0.563
			24.103	0.062	28.957	0.562
			24.136	0.076	28.997	0.543
			24.169	0.081	29.037	0.531
			24.202	0.09	29.077	0.576
			24.236	0.08	29.117	0.572
			24.269	0.045	29.157	0.576
			24.302	0.052	29.197	0.569
			24.335	0.076	29.237	0.575
			24.369	0.061	29.277	0.559
			24.402	0.082	29.317	0.531
			24.435	0.09	29.357	0.557
			24.468	0.082	29.397	0.529
			24.502	0.09	29.437	0.518
			24.535	0.11	29.477	0.55
			24.568	0.08	29.517	0.55
			24.601	0.078	29.556	0.537
			24.634	0.062	29.596	0.563
			24.668	0.036	29.636	0.53
			24.701	0.063	29.676	0.543
			24.734	0.089	29.716	0.537
			24.767	0.087	29.756	0.509
			24.801	0.069	29.796	0.506
			24.834	0.077	29.836	0.541
			24.867	0.067	29.876	0.509
			24.9	0.077	29.916	0.501
			24.934	0.041	29.956	0.538
			24.967	0.074	29.996	0.515
			25	0.08	30.036	0.524
			25.033	0.047	30.076	0.539
			25.067	0.073	30.116	0.512
			25.1	0.057	30.156	0.525
			25.133	0.09	30.196	0.547
			25.166	0.08	30.235	0.562
			25.2	0.069	30.275	0.559
			25.233	0.041	30.315	0.507
			25.266	0.056	30.355	0.561
			25.299	0.072	30.395	0.594
			25.333	0.051	30.435	0.561
			25.366	0.038	30.475	0.547
			25.399	0.045	30.515	0.541
			25.432	0.053	30.555	0.539
			25.466	0.064	30.595	0.507
			25.499	0.036	30.635	0.525
			25.532	0.035	30.675	0.565
			25.565	0.081	30.715	0.55
			25.599	0.087	30.755	0.548
			25.632	0.075	30.795	0.533
			25.665	0.06	30.835	0.56
			25.698	0.032	30.875	0.551
			25.732	0.032	30.914	0.535
			25.765	0.037	30.954	0.555
			25.798	0	30.994	0.549
			25.831	0.06	31.034	0.557
			25.865	0.089	31.074	0.597
			25.898	0.053	31.114	0.553
			25.931	0.063	31.154	0.56
			25.964	0.039	31.194	0.589
			25.998	0.06	31.234	0.57
			26.031	0.058	31.274	0.561
			26.064	0.053	31.314	0.552
			26.097	0.039	31.354	0.572
			26.131	0.066	31.394	0.544
			26.164	0.08	31.434	0.549
			26.197	0.06	31.474	0.517
			26.23	0.066	31.514	0.519
			26.263	0.042	31.554	0.531
			26.297	0.187	31.593	0.564
			26.33	0.366	31.633	0.517
			26.363	0.47	31.673	0.547
			26.396	0.527	31.713	0.569
			26.43	0.529	31.753	0.564
			26.463	0.483	31.793	0.582
			26.496	0.451	31.833	0.568
			26.529	0.372	31.873	0.589
			26.563	0.309	31.913	0.557
			26.596	0.259	31.953	0.581
			26.629	0.264	31.993	0.558
			26.662	0.21	32.033	0.537
			26.696	0.169	32.073	0.571
			26.729	0.174	32.113	0.577
			26.762	0.167	32.153	0.599
			26.795	0.137	32.193	0.597
			26.829	0.119	32.233	0.575
			26.862	0.103	32.272	0.575
			26.895	0.103	32.312	0.589
			26.928	0.077	32.352	0.59
			26.962	0.079	32.392	0.553
			26.995	0.117	32.432	0.56
			27.028	0.1	32.472	0.528
			27.061	0.105	32.512	0.578
			27.095	0.092	32.552	0.58
			27.128	0.1	32.592	0.579
			27.161	0.105	32.632	0.575
			27.194	0.095	32.672	0.55
			27.228	0.086	32.712	0.556
			27.261	0.068	32.752	0.571
			27.294	0.084	32.792	0.532
			27.327	0.098	32.832	0.59
			27.361	0.099	32.872	0.585
			27.394	0.045	32.912	0.563
			27.427	0.065	32.951	0.562
			27.46	0.094	32.991	0.567
			27.494	0.079	33.031	0.59
			27.527	0.08	33.071	0.586
			27.56	0.06	33.111	0.573
			27.593	0.096	33.151	0.562
			27.627	0.082	33.191	0.527
			27.66	0.083	33.231	0.57
			27.693	0.081	33.271	0.564
			27.726	0.077	33.311	0.571
			27.76	0.065	33.351	0.56
			27.793	0.06	33.391	0.587
			27.826	0.072	33.431	0.552
			27.859	0.089	33.471	0.588
			27.892	0.075	33.511	0.585
			27.926	0.055	33.551	0.541
			27.959	0.053	33.591	0.577
			27.992	0.071	33.63	0.568
			28.025	0.076	33.67	0.588
			28.059	0.058	33.71	0.558
			28.092	0.045	33.75	0.566
			28.125	0.063	33.79	0.563
			28.158	0.08	33.83	0.548
			28.192	0.1	33.87	0.575
			28.225	0.048	33.91	0.566
			28.258	0.036	33.95	0.573
			28.291	0.036	33.99	0.564
			28.325	0.046	34.03	0.575
			28.358	0.028	34.07	0.588
			28.391	0.004	34.11	0.562
			28.424	0.041	34.15	0.565
			28.458	0.031	34.19	0.598
			28.491	0.024	34.23	0.582
			28.524	0.033	34.27	0.565
			28.557	0.071	34.309	0.587
			28.591	0.086	34.349	0.559
			28.624	0.072	34.389	0.601
			28.657	0.05	34.429	0.58
			28.69	0.051	34.469	0.554
			28.724	0.062	34.509	0.516
			28.757	0.072	34.549	0.566
			28.79	0.075	34.589	0.533
			28.823	0.044	34.629	0.544
			28.857	0.058	34.669	0.523
			28.89	0.062	34.709	0.562
			28.923	0.061	34.749	0.551
			28.956	0.067	34.789	0.553
			28.99	0.039	34.829	0.575
			29.023	0.055	34.869	0.581
			29.056	0.061	34.909	0.56
			29.089	0.074	34.949	0.574
			29.123	0.07	34.988	0.571
			29.156	0.087	35.028	0.572
			29.189	0.075	35.068	0.557
			29.222	0.074	35.108	0.537
			29.256	0.06	35.148	0.548
			29.289	0.061	35.188	0.553
			29.322	0.052	35.228	0.561
			29.355	0.057	35.268	0.57
			29.389	0.035	35.308	0.56
			29.422	0.057	35.348	0.582
			29.455	0.076	35.388	0.581
			29.488	0.082	35.428	0.616
			29.521	0.067	35.468	0.552
			29.555	0.065	35.508	0.555
			29.588	0.05	35.548	0.544
			29.621	0.061	35.588	0.533
			29.654	0.078	35.628	0.561
			29.688	0.061	35.667	0.555
			29.721	0.061	35.707	0.557
			29.754	0.061	35.747	0.545
			29.787	0.077	35.787	0.546
			29.821	0.074	35.827	0.544
			29.854	0.062	35.867	0.525
			29.887	0.054	35.907	0.533
			29.92	0.077	35.947	0.51
			29.954	0.079	35.987	0.506
			29.987	0.092	36.027	0.529
			30.02	0.074	36.067	0.523
			30.053	0.073	36.107	0.543
			30.087	0.071	36.147	0.521
			30.12	0.058	36.187	0.525
			30.153	0.093	36.227	0.548
			30.186	0.06	36.267	0.563
			30.22	0.06	36.307	0.56
			30.253	0.078	36.346	0.558
			30.286	0.031	36.386	0.522
			30.319	0.048	36.426	0.533
			30.353	0.072
			30.386	0.052
			30.419	0.086
			30.452	0.051
			30.486	0.044
			30.519	0.047
			30.552	0.069
			30.585	0.042
			30.619	0.07
			30.652	0.065
			30.685	0.068
			30.718	0.051
			30.752	0.032
			30.785	0.045
			30.818	0.024
			30.851	0.052
			30.885	0.044
			30.918	0.085
			30.951	0.051
			30.984	0.036
			31.018	0.025
			31.051	0.022
			31.084	0.002
			31.117	0.055
			31.15	0.036
			31.184	0.042
			31.217	0.047
			31.25	0.038
			31.283	0.066
			31.317	0.053
			31.35	0.056
			31.383	0.05
			31.416	0.033
			31.45	0.032
			31.483	0.008
			31.516	0.041
			31.549	0.067
			31.583	0.046
			31.616	0.019
			31.649	0.055
			31.682	0.058
			31.716	0.064
			31.749	0.039
			31.782	0.037
			31.815	0.056

## Sheet: fig 3
Figure 3		Fig 3A. Gel filtration of TTR and TTR/Ie	Vol ml	TTR A280 mAu	Vol ml	TTR/IIe A280 mAU		Fig 3b: Peak width of TTR/group I ligand complexes	molar XS	Ia (ml)	Ib (ml)	Ic (ml)	Id (ml)	Ie (ml)	If (ml)
		Volume (ml) vs A280 (mAU)	0	2.263	0	0		Molar excess of ligand vs peak width (ml) at 1/2 height	0	0.791519	0.833922	0.876325	0.734982	0.763251	0.791519
			0.04	1.069	0.0300052	0.029			0.25	0.706714	0.720848	0.791519	0.819788	0.848057	0.876325
			0.08	1.062	0.0600104	0.033			0.5	0.791519	0.833922	0.833922	0.848057	1.0742	1.01767
			0.12	1.07	0.0900156	-0.005			1	0.819788	0.791519	0.961131	1.0318	1.24382	1.22968
			0.16	1.061	0.120021	-0.025			2	0.777385	0.932862	1.00353	1.00353	1.25795	1.32862
			0.2	1.069	0.150026	0.019			4	0.749117	0.989399	1.04594	0.989399	1.38516	1.41343
			0.24	1.055	0.180031	0.022
			0.28	1.033	0.210036	0
			0.319	1.031	0.240041	-0.029
			0.359	1.01	0.270047	-0.005
			0.399	1.008	0.300052	0.027
			0.439	0.952	0.330057	-0.002
			0.479	0.961	0.360062	0.007
			0.519	0.939	0.390067	0.007
			0.559	0.966	0.420073	0.002
			0.599	0.984	0.450078	0.009
			0.639	0.936	0.480083	0.047
			0.679	0.916	0.510088	0.072
			0.719	0.891	0.540093	0.02
			0.759	0.911	0.570099	0.037
			0.799	0.923	0.600104	0.041
			0.839	0.938	0.630109	-0.008
			0.879	0.922	0.660114	-0.008
			0.918	0.879	0.690119	0.005
			0.958	0.901	0.720124	-0.004
			0.998	0.904	0.75013	-0.014
			1.038	0.869	0.780135	0.047
			1.078	0.838	0.81014	0.075
			1.118	0.851	0.840145	0.042
			1.158	0.867	0.87015	0.061
			1.198	0.846	0.900156	0.029
			1.238	0.838	0.930161	0.029
			1.278	0.836	0.960166	0.049
			1.318	0.856	0.990171	0.057
			1.358	0.831	1.02018	0.062
			1.398	0.82	1.05018	0.064
			1.438	0.829	1.08019	0.064
			1.478	0.808	1.11019	0.034
			1.517	0.816	1.1402	0.03
			1.557	0.826	1.1702	0.018
			1.597	0.831	1.20021	0.023
			1.637	0.837	1.23021	0.056
			1.677	0.834	1.26022	0.022
			1.717	0.819	1.29022	0.025
			1.757	0.792	1.32023	0.046
			1.797	0.759	1.35023	0.039
			1.837	0.779	1.38024	0.024
			1.877	0.811	1.41024	0.003
			1.917	0.789	1.44025	0.015
			1.957	0.783	1.47025	-0.023
			1.997	0.797	1.50026	-0.038
			2.037	0.818	1.53026	-0.027
			2.077	0.795	1.56027	-0.007
			2.116	0.768	1.59027	0.02
			2.156	0.78	1.62028	0.023
			2.196	0.766	1.65029	0.022
			2.236	0.769	1.68029	-0.011
			2.276	0.776	1.7103	-0.003
			2.316	0.793	1.7403	-0.036
			2.356	0.751	1.77031	-0.01
			2.396	0.735	1.80031	0.023
			2.436	0.75	1.83032	0.006
			2.476	0.727	1.86032	-0.012
			2.516	0.755	1.89033	0.011
			2.556	0.736	1.92033	0.009
			2.596	0.725	1.95034	-0.017
			2.636	0.704	1.98034	-0.02
			2.676	0.722	2.01035	-0.001
			2.715	0.732	2.04035	-0.032
			2.755	0.699	2.07036	0.008
			2.795	0.754	2.10036	0.046
			2.835	0.75	2.13037	0.037
			2.875	0.736	2.16037	0.015
			2.915	0.711	2.19038	0.024
			2.955	0.714	2.22038	0.041
			2.995	0.73	2.25039	0.033
			3.035	0.721	2.28039	0.014
			3.075	0.706	2.3104	0.041
			3.115	0.699	2.3404	0.014
			3.155	0.689	2.37041	0.019
			3.195	0.703	2.40041	0.01
			3.235	0.711	2.43042	-0.013
			3.275	0.737	2.46043	0.027
			3.314	0.706	2.49043	0.037
			3.354	0.706	2.52044	0.039
			3.394	0.711	2.55044	0.022
			3.434	0.702	2.58045	0.049
			3.474	0.689	2.61045	0.026
			3.514	0.702	2.64046	0.003
			3.554	0.669	2.67046	0.011
			3.594	0.694	2.70047	0.007
			3.634	0.69	2.73047	0.047
			3.674	0.681	2.76048	0.036
			3.714	0.694	2.79048	0.004
			3.754	0.689	2.82049	0.044
			3.794	0.659	2.85049	0.007
			3.834	0.699	2.8805	0.001
			3.874	0.651	2.9105	-0.006
			3.913	0.651	2.94051	-0.019
			3.953	0.657	2.97051	-0.025
			3.993	0.653	3.00052	-0.004
			4.033	0.657	3.03052	0.012
			4.073	0.639	3.06053	0.016
			4.113	0.645	3.09053	0.023
			4.153	0.669	3.12054	0.05
			4.193	0.673	3.15054	0.01
			4.233	0.627	3.18055	-0.009
			4.273	0.636	3.21055	0.019
			4.313	0.645	3.24056	0.015
			4.353	0.655	3.27057	0.007
			4.393	0.639	3.30057	-0.022
			4.433	0.653	3.33058	0.001
			4.473	0.661	3.36058	0.019
			4.512	0.668	3.39059	0.008
			4.552	0.671	3.42059	-0.003
			4.592	0.662	3.4506	-0.027
			4.632	0.647	3.4806	-0.007
			4.672	0.62	3.51061	-0.009
			4.712	0.662	3.54061	-0.004
			4.752	0.641	3.57062	0.001
			4.792	0.652	3.60062	0.01
			4.832	0.666	3.63063	0.015
			4.872	0.642	3.66063	-0.008
			4.912	0.665	3.69064	-0.019
			4.952	0.666	3.72064	0.008
			4.992	0.621	3.75065	-0.001
			5.032	0.612	3.78065	0.014
			5.072	0.603	3.81066	0.012
			5.111	0.613	3.84066	0.02
			5.151	0.6	3.87067	0.027
			5.191	0.625	3.90067	0.002
			5.231	0.641	3.93068	0.038
			5.271	0.611	3.96068	0.059
			5.311	0.627	3.99069	0.026
			5.351	0.644	4.02069	0.044
			5.391	0.61	4.0507	0.05
			5.431	0.589	4.08071	0.059
			5.471	0.61	4.11071	0.038
			5.511	0.606	4.14072	0.022
			5.551	0.614	4.17072	0.029
			5.591	0.615	4.20073	0.039
			5.631	0.596	4.23073	0.047
			5.671	0.599	4.26074	0.044
			5.711	0.567	4.29074	0.007
			5.75	0.575	4.32075	0.002
			5.79	0.589	4.35075	-0.007
			5.83	0.61	4.38076	0.009
			5.87	0.599	4.41076	0.011
			5.91	0.606	4.44077	0.001
			5.95	0.588	4.47077	0.009
			5.99	0.603	4.50078	-0.005
			6.03	0.566	4.53078	-0.025
			6.07	0.572	4.56079	-0.028
			6.11	0.578	4.59079	-0.008
			6.15	0.574	4.6208	0.008
			6.19	0.579	4.6508	0.003
			6.23	0.601	4.68081	-0.019
			6.27	0.559	4.71081	-0.006
			6.31	0.559	4.74082	-0.038
			6.349	0.558	4.77082	-0.031
			6.389	0.605	4.80083	-0.02
			6.429	0.556	4.83083	-0.032
			6.469	0.568	4.86084	-0.017
			6.509	0.575	4.89085	0.008
			6.549	0.525	4.92085	0.016
			6.589	0.521	4.95086	0.044
			6.629	0.558	4.98086	0.054
			6.669	0.566	5.01087	0.009
			6.709	0.543	5.04087	-0.003
			6.749	0.532	5.07088	0.013
			6.789	0.53	5.10088	-0.016
			6.829	0.579	5.13089	-0.013
			6.869	0.558	5.16089	-0.001
			6.909	0.56	5.1909	0.004
			6.948	0.57	5.2209	0.026
			6.988	0.541	5.25091	-0.002
			7.028	0.571	5.28091	-0.02
			7.068	0.551	5.31092	-0.002
			7.108	0.554	5.34092	0.018
			7.148	0.558	5.37093	0.015
			7.188	0.506	5.40093	-0.007
			7.228	0.53	5.43094	-0.013
			7.268	0.546	5.46094	-0.035
			7.308	0.571	5.49095	-0.008
			7.348	0.532	5.52095	0.02
			7.388	0.533	5.55096	0.003
			7.428	0.53	5.58096	0
			7.468	0.538	5.61097	-0.006
			7.508	0.537	5.64098	-0.003
			7.547	0.538	5.67098	0.003
			7.587	0.516	5.70099	-0.007
			7.627	0.497	5.73099	0.003
			7.667	0.497	5.761	-0.004
			7.707	0.51	5.791	-0.017
			7.747	0.549	5.82101	0.002
			7.787	0.528	5.85101	-0.024
			7.827	0.496	5.88102	-0.03
			7.867	0.52	5.91102	0.02
			7.907	0.506	5.94103	0.008
			7.947	0.53	5.97103	-0.003
			7.987	0.503	6.00104	-0.013
			8.027	0.506	6.03104	0.022
			8.067	0.531	6.06105	-0.019
			8.107	0.525	6.09105	0.025
			8.146	0.546	6.12106	0.023
			8.186	0.549	6.15106	0.037
			8.226	0.528	6.18107	-0.012
			8.266	0.495	6.21107	-0.034
			8.306	0.508	6.24108	-0.006
			8.346	0.498	6.27108	0.023
			8.386	0.541	6.30109	0.044
			8.426	0.534	6.33109	0.055
			8.466	0.548	6.3611	0.042
			8.506	0.565	6.3911	0.056
			8.546	0.523	6.42111	0.003
			8.586	0.523	6.45112	0.001
			8.626	0.556	6.48112	0.018
			8.666	0.575	6.51113	0.016
			8.706	0.565	6.54113	-0.009
			8.745	0.559	6.57114	0
			8.785	0.547	6.60114	-0.002
			8.825	0.543	6.63115	-0.016
			8.865	0.535	6.66115	-0.006
			8.905	0.58	6.69116	-0.032
			8.945	0.561	6.72116	-0.011
			8.985	0.57	6.75117	-0.001
			9.025	0.557	6.78117	0.008
			9.065	0.531	6.81118	0.015
			9.105	0.528	6.84118	-0.016
			9.145	0.511	6.87119	-0.033
			9.185	0.552	6.90119	-0.033
			9.225	0.567	6.9312	-0.014
			9.265	0.549	6.9612	-0.027
			9.305	0.567	6.99121	-0.029
			9.344	0.53	7.02121	-0.034
			9.384	0.58	7.05122	-0.022
			9.424	0.565	7.08122	-0.033
			9.464	0.539	7.11123	-0.044
			9.504	0.543	7.14123	-0.009
			9.544	0.55	7.17124	-0.029
			9.584	0.55	7.20124	-0.008
			9.624	0.517	7.23125	-0.012
			9.664	0.54	7.26126	0.018
			9.704	0.575	7.29126	0.016
			9.744	0.569	7.32127	-0.011
			9.784	0.556	7.35127	-0.04
			9.824	0.543	7.38128	-0.014
			9.864	0.534	7.41128	-0.019
			9.904	0.552	7.44129	-0.014
			9.943	0.53	7.47129	-0.003
			9.983	0.538	7.5013	-0.002
			10.023	0.562	7.5313	0.023
			10.063	0.573	7.56131	0.016
			10.103	0.559	7.59131	0.014
			10.143	0.555	7.62132	0.027
			10.183	0.586	7.65132	0.002
			10.223	0.542	7.68133	0.01
			10.263	0.545	7.71133	-0.01
			10.303	0.547	7.74134	0.007
			10.343	0.568	7.77134	0.007
			10.383	0.611	7.80135	0.021
			10.423	0.587	7.83135	0.046
			10.463	0.575	7.86136	0.006
			10.503	0.597	7.89136	0.031
			10.542	0.616	7.92137	0.062
			10.582	0.632	7.95137	0.032
			10.622	0.655	7.98138	0.036
			10.662	0.652	8.01138	0.035
			10.702	0.659	8.04139	0.041
			10.742	0.65	8.0714	0.023
			10.782	0.694	8.1014	0.036
			10.822	0.681	8.13141	0.056
			10.862	0.732	8.16141	0.092
			10.902	0.708	8.19142	0.071
			10.942	0.738	8.22142	0.07
			10.982	0.756	8.25143	0.054
			11.022	0.778	8.28143	0.043
			11.062	0.836	8.31144	0.039
			11.102	0.876	8.34144	0.027
			11.141	0.895	8.37145	0.074
			11.181	0.942	8.40145	0.088
			11.221	1.038	8.43146	0.056
			11.261	1.085	8.46146	0.032
			11.301	1.167	8.49147	0.029
			11.341	1.235	8.52147	0.025
			11.381	1.316	8.55148	0.04
			11.421	1.362	8.58148	0.053
			11.461	1.422	8.61149	0.046
			11.501	1.495	8.64149	0.038
			11.541	1.566	8.6715	0.048
			11.581	1.591	8.7015	0.046
			11.621	1.614	8.73151	0.045
			11.661	1.622	8.76151	0.059
			11.701	1.641	8.79152	0.038
			11.74	1.628	8.82152	0.014
			11.78	1.618	8.85153	0.018
			11.82	1.593	8.88154	0.032
			11.86	1.618	8.91154	0.02
			11.9	1.594	8.94155	0.034
			11.94	1.692	8.97155	0.026
			11.98	1.727	9.00156	0.038
			12.02	1.835	9.03156	0.037
			12.06	1.998	9.06157	0.019
			12.1	2.229	9.09157	-0.003
			12.14	2.567	9.12158	-0.001
			12.18	3.022	9.15158	0.007
			12.22	3.511	9.18159	0.045
			12.26	4.102	9.21159	0.04
			12.3	4.803	9.2416	0.03
			12.339	5.535	9.2716	0.036
			12.379	6.291	9.30161	0.015
			12.419	7.099	9.33161	0.029
			12.459	7.86	9.36162	0.025
			12.499	8.484	9.39162	0.029
			12.539	9.024	9.42163	0.045
			12.579	9.422	9.45163	0.055
			12.619	9.819	9.48164	0.026
			12.659	10.05	9.51164	0.005
			12.699	10.099	9.54165	0.006
			12.739	10.069	9.57165	0.022
			12.779	9.928	9.60166	0.021
			12.819	9.664	9.63166	0.042
			12.859	9.4	9.66167	0.035
			12.899	9.053	9.69168	0.005
			12.938	8.662	9.72168	0.023
			12.978	8.246	9.75169	0.039
			13.018	7.794	9.78169	0.03
			13.058	7.347	9.8117	0.044
			13.098	6.951	9.8417	0.049
			13.138	6.566	9.87171	0.067
			13.178	6.161	9.90171	0.064
			13.218	5.708	9.93172	0.014
			13.258	5.325	9.96172	0.039
			13.298	4.989	9.99173	0.068
			13.338	4.697	10.0217	0.043
			13.378	4.437	10.0517	0.038
			13.418	4.151	10.0817	0.079
			13.458	3.958	10.1117	0.052
			13.498	3.768	10.1418	0.068
			13.537	3.665	10.1718	0.058
			13.577	3.571	10.2018	0.049
			13.617	3.638	10.2318	0.059
			13.657	3.802	10.2618	0.076
			13.697	4.166	10.2918	0.089
			13.737	4.838	10.3218	0.066
			13.777	6.033	10.3518	0.037
			13.817	7.858	10.3818	0.012
			13.857	10.49	10.4118	0.015
			13.897	13.874	10.4418	0.072
			13.937	18.244	10.4718	0.092
			13.977	23.562	10.5018	0.105
			14.017	29.965	10.5318	0.101
			14.057	37.445	10.5618	0.125
			14.097	45.97	10.5918	0.146
			14.136	55.358	10.6218	0.135
			14.176	65.021	10.6518	0.17
			14.216	74.12	10.6818	0.171
			14.256	82.368	10.7119	0.182
			14.296	90.292	10.7419	0.164
			14.336	97.976	10.7719	0.155
			14.376	103.47	10.8019	0.196
			14.416	106.96	10.8319	0.204
			14.456	108.617	10.8619	0.216
			14.496	108.811	10.8919	0.216
			14.536	107.712	10.9219	0.225
			14.576	105.477	10.9519	0.25
			14.616	102.195	10.9819	0.279
			14.656	97.991	11.0119	0.318
			14.696	93.192	11.0419	0.347
			14.735	88.03	11.0719	0.387
			14.775	82.968	11.1019	0.423
			14.815	77.932	11.1319	0.458
			14.855	72.726	11.1619	0.524
			14.895	66.822	11.1919	0.542
			14.935	61.304	11.2219	0.599
			14.975	56.278	11.2519	0.686
			15.015	51.497	11.282	0.712
			15.055	47.041	11.312	0.752
			15.095	42.772	11.342	0.816
			15.135	38.656	11.372	0.831
			15.175	34.715	11.402	0.875
			15.215	31.089	11.432	0.927
			15.255	27.694	11.462	0.959
			15.295	24.604	11.492	0.947
			15.334	21.97	11.522	0.995
			15.374	19.727	11.552	1.027
			15.414	17.709	11.582	1.024
			15.454	15.425	11.612	1.054
			15.494	13.482	11.642	1.088
			15.534	11.91	11.672	1.095
			15.574	10.547	11.702	1.164
			15.614	9.329	11.732	1.225
			15.654	8.265	11.762	1.287
			15.694	7.268	11.792	1.4
			15.734	6.372	11.822	1.557
			15.774	5.624	11.852	1.77
			15.814	4.937	11.8821	2.006
			15.854	4.346	11.9121	2.338
			15.894	3.885	11.9421	2.676
			15.933	3.472	11.9721	3.105
			15.973	3.127	12.0021	3.542
			16.013	2.772	12.0321	4.022
			16.053	2.443	12.0621	4.643
			16.093	2.216	12.0921	5.265
			16.133	2.043	12.1221	5.841
			16.173	1.898	12.1521	6.403
			16.213	1.737	12.1821	6.958
			16.253	1.642	12.2121	7.423
			16.293	1.501	12.2421	7.831
			16.333	1.415	12.2721	8.222
			16.373	1.334	12.3021	8.541
			16.413	1.267	12.3321	8.801
			16.453	1.225	12.3621	9.054
			16.493	1.166	12.3921	9.212
			16.532	1.1	12.4221	9.276
			16.572	1.113	12.4522	9.305
			16.612	1.071	12.4822	9.257
			16.652	1.037	12.5122	9.158
			16.692	1.019	12.5422	9.031
			16.732	1.027	12.5722	8.854
			16.772	0.979	12.6022	8.625
			16.812	0.976	12.6322	8.35
			16.852	0.959	12.6622	8.079
			16.892	0.975	12.6922	7.828
			16.932	0.941	12.7222	7.564
			16.972	0.957	12.7522	7.268
			17.012	0.949	12.7822	7.003
			17.052	0.95	12.8122	6.731
			17.092	0.984	12.8422	6.473
			17.131	0.947	12.8722	6.281
			17.171	0.944	12.9022	6.024
			17.211	0.958	12.9322	5.85
			17.251	0.939	12.9622	5.714
			17.291	1.003	12.9922	5.623
			17.331	0.938	13.0223	5.614
			17.371	0.971	13.0523	5.688
			17.411	0.915	13.0823	5.939
			17.451	0.933	13.1123	6.362
			17.491	0.98	13.1423	6.925
			17.531	0.953	13.1723	7.697
			17.571	0.954	13.2023	8.801
			17.611	0.972	13.2323	10.171
			17.651	0.939	13.2623	11.757
			17.691	0.962	13.2923	13.549
			17.731	0.945	13.3223	15.511
			17.77	0.948	13.3523	17.759
			17.81	0.897	13.3823	20.269
			17.85	0.924	13.4123	22.81
			17.89	0.902	13.4423	25.539
			17.93	0.843	13.4723	28.527
			17.97	0.863	13.5023	31.544
			18.01	0.836	13.5323	34.59
			18.05	0.844	13.5623	37.66
			18.09	0.805	13.5923	40.762
			18.13	0.788	13.6224	43.718
			18.17	0.76	13.6524	46.407
			18.21	0.76	13.6824	48.948
			18.25	0.752	13.7124	51.348
			18.29	0.734	13.7424	53.866
			18.33	0.711	13.7724	56.509
			18.369	0.697	13.8024	58.836
			18.409	0.7	13.8324	60.83
			18.449	0.681	13.8624	62.587
			18.489	0.646	13.8924	64.118
			18.529	0.642	13.9224	65.486
			18.569	0.636	13.9524	66.748
			18.609	0.628	13.9824	67.77
			18.649	0.645	14.0124	68.621
			18.689	0.603	14.0424	69.343
			18.729	0.594	14.0724	69.818
			18.769	0.601	14.1024	70.078
			18.809	0.585	14.1324	70.217
			18.849	0.58	14.1624	70.131
			18.889	0.556	14.1925	69.92
			18.929	0.56	14.2225	69.505
			18.968	0.559	14.2525	68.936
			19.008	0.531	14.2825	68.3
			19.048	0.535	14.3125	67.429
			19.088	0.572	14.3425	66.403
			19.128	0.564	14.3725	65.278
			19.168	0.556	14.4025	64.103
			19.208	0.541	14.4325	62.796
			19.248	0.515	14.4625	61.492
			19.288	0.509	14.4925	60.088
			19.328	0.487	14.5225	58.617
			19.368	0.529	14.5525	57.164
			19.408	0.514	14.5825	55.599
			19.448	0.489	14.6125	53.915
			19.488	0.481	14.6425	52.251
			19.528	0.487	14.6725	50.598
			19.567	0.493	14.7025	48.929
			19.607	0.489	14.7325	47.267
			19.647	0.474	14.7626	45.695
			19.687	0.487	14.7926	44.196
			19.727	0.453	14.8226	42.78
			19.767	0.46	14.8526	41.339
			19.807	0.434	14.8826	39.667
			19.847	0.421	14.9126	37.948
			19.887	0.415	14.9426	36.385
			19.927	0.413	14.9726	34.971
			19.967	0.415	15.0026	33.628
			20.007	0.421	15.0326	32.312
			20.047	0.432	15.0626	30.994
			20.087	0.414	15.0926	29.701
			20.127	0.412	15.1226	28.527
			20.166	0.423	15.1526	27.227
			20.206	0.389	15.1826	25.963
			20.246	0.412	15.2126	24.826
			20.286	0.418	15.2426	23.669
			20.326	0.403	15.2726	22.484
			20.366	0.384	15.3026	21.43
			20.406	0.375	15.3327	20.446
			20.446	0.397	15.3627	19.549
			20.486	0.379	15.3927	18.697
			20.526	0.388	15.4227	17.858
			20.566	0.372	15.4527	16.844
			20.606	0.384	15.4827	15.891
			20.646	0.379	15.5127	15.059
			20.686	0.397	15.5427	14.259
			20.726	0.385	15.5727	13.514
			20.765	0.387	15.6027	12.858
			20.805	0.394	15.6327	12.158
			20.845	0.393	15.6627	11.519
			20.885	0.385	15.6927	10.913
			20.925	0.396	15.7227	10.288
			20.965	0.384	15.7527	9.668
			21.005	0.386	15.7827	9.123
			21.045	0.367	15.8127	8.599
			21.085	0.406	15.8427	8.054
			21.125	0.384	15.8727	7.607
			21.165	0.374	15.9027	7.182
			21.205	0.38	15.9328	6.81
			21.245	0.398	15.9628	6.452
			21.285	0.386	15.9928	6.06
			21.325	0.384	16.0228	5.637
			21.364	0.375	16.0528	5.26
			21.404	0.386	16.0828	4.933
			21.444	0.384	16.1128	4.653
			21.484	0.399	16.1428	4.391
			21.524	0.354	16.1728	4.148
			21.564	0.408	16.2028	3.921
			21.604	0.369	16.2328	3.689
			21.644	0.353	16.2628	3.452
			21.684	0.326	16.2928	3.232
			21.724	0.322	16.3228	3.058
			21.764	0.318	16.3528	2.915
			21.804	0.32	16.3828	2.739
			21.844	0.309	16.4128	2.544
			21.884	0.332	16.4428	2.409
			21.924	0.345	16.4728	2.302
			21.963	0.33	16.5029	2.199
			22.003	0.359	16.5329	2.087
			22.043	0.343	16.5629	1.979
			22.083	0.302	16.5929	1.879
			22.123	0.317	16.6229	1.809
			22.163	0.316	16.6529	1.724
			22.203	0.302	16.6829	1.641
			22.243	0.311	16.7129	1.554
			22.283	0.319	16.7429	1.521
			22.323	0.301	16.7729	1.467
			22.363	0.304	16.8029	1.467
			22.403	0.285	16.8329	1.375
			22.443	0.262	16.8629	1.318
			22.483	0.29	16.8929	1.308
			22.523	0.28	16.9229	1.295
			22.562	0.275	16.9529	1.254
			22.602	0.289	16.9829	1.225
			22.642	0.269	17.0129	1.224
			22.682	0.286	17.0429	1.234
			22.722	0.289	17.073	1.186
			22.762	0.264	17.103	1.192
			22.802	0.304	17.133	1.211
			22.842	0.31	17.163	1.205
			22.882	0.295	17.193	1.169
			22.922	0.339	17.223	1.159
			22.962	0.322	17.253	1.169
			23.002	0.305	17.283	1.184
			23.042	0.307	17.313	1.188
			23.082	0.303	17.343	1.199
			23.122	0.308	17.373	1.156
			23.161	0.312	17.403	1.17
			23.201	0.319	17.433	1.187
			23.241	0.274	17.463	1.195
			23.281	0.254	17.493	1.2
			23.321	0.264	17.523	1.199
			23.361	0.245	17.553	1.172
			23.401	0.249	17.583	1.17
			23.441	0.289	17.613	1.18
			23.481	0.278	17.643	1.193
			23.521	0.282	17.6731	1.181
			23.561	0.272	17.7031	1.172
			23.601	0.297	17.7331	1.129
			23.641	0.275	17.7631	1.121
			23.681	0.288	17.7931	1.131
			23.721	0.259	17.8231	1.085
			23.76	0.28	17.8531	1.073
			23.8	0.269	17.8831	1.068
			23.84	0.276	17.9131	1.068
			23.88	0.275	17.9431	1.012
			23.92	0.272	17.9731	1.014
			23.96	0.269	18.0031	1.027
			24	0.287	18.0331	0.976
			24.04	0.277	18.0631	0.941
			24.08	0.29	18.0931	0.94
			24.12	0.258	18.1231	0.903
			24.16	0.248	18.1531	0.885
			24.2	0.269	18.1831	0.843
			24.24	0.269	18.2131	0.808
			24.28	0.263	18.2432	0.772
			24.32	0.26	18.2732	0.751
			24.359	0.257	18.3032	0.735
			24.399	0.275	18.3332	0.693
			24.439	0.271	18.3632	0.648
			24.479	0.293	18.3932	0.64
			24.519	0.273	18.4232	0.638
			24.559	0.289	18.4532	0.597
			24.599	0.283	18.4832	0.571
			24.639	0.263	18.5132	0.516
			24.679	0.269	18.5432	0.54
			24.719	0.252	18.5732	0.506
			24.759	0.266	18.6032	0.474
			24.799	0.241	18.6332	0.451
			24.839	0.264	18.6632	0.458
			24.879	0.279	18.6932	0.454
			24.919	0.277	18.7232	0.429
			24.958	0.257	18.7532	0.41
			24.998	0.264	18.7832	0.395
			25.038	0.267	18.8133	0.385
			25.078	0.292	18.8433	0.365
			25.118	0.27	18.8733	0.38
			25.158	0.307	18.9033	0.378
			25.198	0.301	18.9333	0.348
			25.238	0.281	18.9633	0.335
			25.278	0.246	18.9933	0.328
			25.318	0.236	19.0233	0.333
			25.358	0.262	19.0533	0.342
			25.398	0.252	19.0833	0.352
			25.438	0.26	19.1133	0.324
			25.478	0.279	19.1433	0.335
			25.518	0.255	19.1733	0.355
			25.557	0.247	19.2033	0.373
			25.597	0.238	19.2333	0.371
			25.637	0.28	19.2633	0.332
			25.677	0.259	19.2933	0.35
			25.717	0.253	19.3233	0.375
			25.757	0.245	19.3533	0.36
			25.797	0.24	19.3834	0.34
			25.837	0.221	19.4134	0.348
			25.877	0.235	19.4434	0.352
			25.917	0.24	19.4734	0.358
			25.957	0.264	19.5034	0.372
			25.997	0.249	19.5334	0.349
			26.037	0.238	19.5634	0.347
			26.077	0.242	19.5934	0.339
			26.117	0.248	19.6234	0.339
			26.156	0.238	19.6534	0.312
			26.196	0.25	19.6834	0.319
			26.236	0.259	19.7134	0.334
			26.276	0.238	19.7434	0.349
			26.316	0.218	19.7734	0.318
			26.356	0.232	19.8034	0.288
			26.396	0.222	19.8334	0.261
			26.436	0.228	19.8634	0.288
			26.476	0.188	19.8934	0.268
			26.516	0.202	19.9234	0.247
			26.556	0.202	19.9534	0.251
			26.596	0.18	19.9835	0.245
			26.636	0.199	20.0135	0.229
			26.676	0.227	20.0435	0.241
			26.716	0.24	20.0735	0.264
			26.755	0.192	20.1035	0.25
			26.795	0.233	20.1335	0.225
			26.835	0.229	20.1635	0.256
			26.875	0.221	20.1935	0.29
			26.915	0.239	20.2235	0.293
			26.955	0.186	20.2535	0.294
			26.995	0.18	20.2835	0.326
			27.035	0.19	20.3135	0.345
			27.075	0.166	20.3435	0.384
			27.115	0.205	20.3735	0.428
			27.155	0.16	20.4035	0.47
			27.195	0.188	20.4335	0.562
			27.235	0.21	20.4635	0.629
			27.275	0.192	20.4935	0.709
			27.315	0.17	20.5235	0.822
			27.354	0.191	20.5536	0.92
			27.394	0.191	20.5836	1.035
			27.434	0.196	20.6136	1.147
			27.474	0.188	20.6436	1.245
			27.514	0.159	20.6736	1.31
			27.554	0.191	20.7036	1.387
			27.594	0.176	20.7336	1.465
			27.634	0.217	20.7636	1.498
			27.674	0.182	20.7936	1.519
			27.714	0.182	20.8236	1.488
			27.754	0.213	20.8536	1.392
			27.794	0.214	20.8836	1.239
			27.834	0.176	20.9136	1.071
			27.874	0.198	20.9436	0.9
			27.914	0.221	20.9736	0.706
			27.953	0.217	21.0036	0.481
			27.993	0.235	21.0336	0.254
			28.033	0.193	21.0636	0.03
			28.073	0.205	21.0936	-0.221
			28.113	0.194	21.1237	-0.409
			28.153	0.202	21.1537	-0.545
			28.193	0.199	21.1837	-0.679
			28.233	0.19	21.2137	-0.832
			28.273	0.243	21.2437	-0.871
			28.313	0.199	21.2737	-0.91
			28.353	0.219	21.3037	-0.938
			28.393	0.213	21.3337	-0.934
			28.433	0.2	21.3637	-0.897
			28.473	0.159	21.3937	-0.869
			28.513	0.205	21.4237	-0.808
			28.553	0.176	21.4537	-0.74
			28.592	0.178	21.4837	-0.644
			28.632	0.185	21.5137	-0.555
			28.672	0.195	21.5437	-0.456
			28.712	0.209	21.5737	-0.387
			28.752	0.218	21.6037	-0.308
			28.792	0.183	21.6337	-0.25
			28.832	0.215	21.6637	-0.179
			28.872	0.168	21.6937	-0.124
			28.912	0.218	21.7238	-0.087
			28.952	0.212	21.7538	-0.042
			28.992	0.208	21.7838	-0.025
			29.032	0.21	21.8138	0.009
			29.072	0.209	21.8438	0.067
			29.112	0.185	21.8738	0.082
			29.152	0.196	21.9038	0.1
			29.191	0.176	21.9338	0.123
			29.231	0.149	21.9638	0.147
			29.271	0.174	21.9938	0.115
			29.311	0.15	22.0238	0.127
			29.351	0.147	22.0538	0.137
			29.391	0.164	22.0838	0.095
			29.431	0.149	22.1138	0.126
			29.471	0.118	22.1438	0.147
			29.511	0.132	22.1738	0.146
			29.551	0.169	22.2038	0.161
			29.591	0.165	22.2338	0.14
			29.631	0.151	22.2638	0.149
			29.671	0.156	22.2939	0.144
			29.711	0.154	22.3239	0.143
			29.751	0.152	22.3539	0.13
			29.79	0.165	22.3839	0.135
			29.83	0.155	22.4139	0.129
			29.87	0.151	22.4439	0.108
			29.91	0.166	22.4739	0.151
			29.95	0.135	22.5039	0.133
			29.99	0.133	22.5339	0.124
			30.03	0.158	22.5639	0.113
			30.07	0.167	22.5939	0.109
			30.11	0.15	22.6239	0.146
			30.15	0.171	22.6539	0.142
			30.19	0.148	22.6839	0.111
			30.23	0.155	22.7139	0.11
			30.27	0.138	22.7439	0.115
			30.31	0.154	22.7739	0.13
			30.35	0.13	22.8039	0.11
			30.389	0.162	22.8339	0.116
			30.429	0.151	22.864	0.107
			30.469	0.132	22.894	0.102
			30.509	0.138	22.924	0.1
			30.549	0.151	22.954	0.105
			30.589	0.163	22.984	0.078
			30.629	0.155	23.014	0.081
			30.669	0.158	23.044	0.103
			30.709	0.129	23.074	0.082
			30.749	0.157	23.104	0.079
			30.789	0.163	23.134	0.088
			30.829	0.149	23.164	0.104
			30.869	0.163	23.194	0.097
			30.909	0.176	23.224	0.108
			30.949	0.183	23.254	0.092
			30.988	0.155	23.284	0.119
			31.028	0.183	23.314	0.11
			31.068	0.152	23.344	0.124
			31.108	0.147	23.374	0.092
			31.148	0.172	23.404	0.063
			31.188	0.142	23.4341	0.037
			31.228	0.17	23.4641	0.047
			31.268	0.159	23.4941	0.041
			31.308	0.174	23.5241	0.049
			31.348	0.146	23.5541	0.061
			31.388	0.151	23.5841	0.072
			31.428	0.133	23.6141	0.052
			31.468	0.151	23.6441	0.057
			31.508	0.119	23.6741	0.09
			31.548	0.154	23.7041	0.089
			31.587	0.15	23.7341	0.074
			31.627	0.112	23.7641	0.107
			31.667	0.133	23.7941	0.106
			31.707	0.122	23.8241	0.074
			31.747	0.119	23.8541	0.067
			31.787	0.107	23.8841	0.083
			31.827	0.111	23.9141	0.063
			31.867	0.141	23.9441	0.059
			31.907	0.126	23.9741	0.062
			31.947	0.118	24.0041	0.055
			31.987	0.102	24.0342	0.04
			32.027	0.103	24.0642	0.046
			32.067	0.084	24.0942	0.052
			32.107	0.114	24.1242	0.068
			32.147	0.115	24.1542	0.044
			32.186	0.057	24.1842	0.029
			32.226	0.098	24.2142	0.036
			32.266	0.093	24.2442	0.05
			32.306	0.126	24.2742	0.027
			32.346	0.13	24.3042	0.044
			32.386	0.141	24.3342	0.035
			32.426	0.114	24.3642	0.038
			32.466	0.108	24.3942	0.046
			32.506	0.111	24.4242	0.059
			32.546	0.107	24.4542	0.051
			32.586	0.09	24.4842	0.052
			32.626	0.095	24.5142	0.05
			32.666	0.11	24.5442	0.044
			32.706	0.126	24.5742	0.038
			32.746	0.103	24.6043	0.063
			32.785	0.104	24.6343	0.028
			32.825	0.081	24.6643	0.017
			32.865	0.077	24.6943	0.05
			32.905	0.093	24.7243	0.055
			32.945	0.096	24.7543	0.021
			32.985	0.125	24.7843	0.023
			33.025	0.138	24.8143	0.041
			33.065	0.098	24.8443	0.062
			33.105	0.095	24.8743	0.053
			33.145	0.094	24.9043	0.026
			33.185	0.099	24.9343	0.003
			33.225	0.118	24.9643	0.001
			33.265	0.123	24.9943	0.006
			33.305	0.157	25.0243	0.003
			33.345	0.155	25.0543	-0.021
			33.384	0.14	25.0843	0.015
			33.424	0.124	25.1143	0.005
			33.464	0.104	25.1443	-0.021
			33.504	0.084	25.1744	0.005
			33.544	0.108	25.2044	-0.014
			33.584	0.079	25.2344	0.007
			33.624	0.102	25.2644	0.009
			33.664	0.122	25.2944	0.006
			33.704	0.084	25.3244	0.025
			33.744	0.075	25.3544	0.031
			33.784	0.102	25.3844	0.012
			33.824	0.096	25.4144	0.006
			33.864	0.086	25.4444	0.018
			33.904	0.072	25.4744	0.021
			33.944	0.064	25.5044	0.007
			33.983	0.062	25.5344	-0.012
			34.023	0.094	25.5644	-0.002
			34.063	0.101	25.5944	0.006
			34.103	0.069	25.6244	0.014
			34.143	0.052	25.6544	0.012
			34.183	0.083	25.6844	0.008
			34.223	0.078	25.7144	-0.014
			34.263	0.077	25.7444	-0.008
			34.303	0.073	25.7745	-0.013
			34.343	0.078	25.8045	-0.003
			34.383	0.07	25.8345	-0.016
			34.423	0.086	25.8645	0.001
			34.463	0.075	25.8945	0.025
			34.503	0.097	25.9245	0.024
			34.543	0.088	25.9545	0.022
			34.582	0.073	25.9845	0.038
			34.622	0.053	26.0145	0.01
			34.662	0.062	26.0445	0.048
			34.702	0.064	26.0745	0.048
			34.742	0.075	26.1045	0.004
			34.782	0.07	26.1345	0.042
			34.822	0.094	26.1645	0.051
			34.862	0.058	26.1945	0.013
			34.902	0.068	26.2245	0.029
			34.942	0.072	26.2545	0.042
			34.982	0.007	26.2845	0.034
			35.022	0.029	26.3145	0.058
			35.062	0.035	26.3446	0.053
			35.102	0.043	26.3746	0.027
			35.142	0.061	26.4046	0.028
			35.181	0.069	26.4346	0.04
			35.221	0.057	26.4646	0.066
			35.261	0.037	26.4946	0.079
			35.301	0.055	26.5246	0.066
			35.341	0.055	26.5546	0.053
			35.381	0.013	26.5846	0.039
			35.421	0.043	26.6146	0.041
			35.461	0.034	26.6446	0.043
			35.501	0.038	26.6746	0.032
			35.541	0.034	26.7046	0.053
			35.581	0.027	26.7346	0.054
			35.621	0.015	26.7646	0.026
			35.661	0.045	26.7946	0.029
			35.701	0.043	26.8246	0.043
			35.741	0	26.8546	0.065
			35.78	0.027	26.8846	0.054
			35.82	0.028	26.9147	0.067
			35.86	0.067	26.9447	0.057
			35.9	0.05	26.9747	0.048
			35.94	0.069	27.0047	0.071
			35.98	0.052	27.0347	0.071
			36.02	0.054	27.0647	0.074
					27.0947	0.083
					27.1247	0.052
					27.1547	0.024
					27.1847	0.021
					27.2147	0.038
					27.2447	0.056
					27.2747	0.034
					27.3047	0.044
					27.3347	0.036
					27.3647	0.041
					27.3947	0.055
					27.4247	0.032
					27.4547	0.035
					27.4848	0.03
					27.5148	0.039
					27.5448	0.025
					27.5748	0.031
					27.6048	0.05
					27.6348	0.028
					27.6648	-0.001
					27.6948	0.014
					27.7248	0.031
					27.7548	0.025
					27.7848	0.029
					27.8148	0.027
					27.8448	0.035
					27.8748	0.038
					27.9048	0.041
					27.9348	0.032
					27.9648	0.055
					27.9948	0.035
					28.0248	0.053
					28.0548	0.026
					28.0849	0.009
					28.1149	-0.002
					28.1449	-0.01
					28.1749	0
					28.2049	0.011
					28.2349	0.016
					28.2649	0.024
					28.2949	-0.004
					28.3249	0.001
					28.3549	0.015
					28.3849	0.032
					28.4149	0.034
					28.4449	0.039
					28.4749	0.034
					28.5049	0.016
					28.5349	0.018
					28.5649	0.006
					28.5949	0.022
					28.6249	0.021
					28.655	0.034
					28.685	0.02
					28.715	0.03
					28.745	0.031
					28.775	0.038
					28.805	0.047
					28.835	0.058
					28.865	0.021
					28.895	0.001
					28.925	0
					28.955	0.012
					28.985	0.033
					29.015	0.032
					29.045	0.007
					29.075	0.017
					29.105	0.008
					29.135	-0.004
					29.165	0.022
					29.195	0.002
					29.2251	0
					29.2551	0.002
					29.2851	0.028
					29.3151	0.036
					29.3451	0.038
					29.3751	0.018
					29.4051	0.033
					29.4351	0.026
					29.4651	0.004
					29.4951	0.018
					29.5251	0.013
					29.5551	0.007
					29.5851	0.018
					29.6151	0.024
					29.6451	0.026
					29.6751	0.035
					29.7051	0.075
					29.7351	0.067
					29.7651	0.065
					29.7951	0.062
					29.8252	0.03
					29.8552	0.048
					29.8852	0.023
					29.9152	0.021
					29.9452	0.048
					29.9752	0.035

## Sheet: fig 4
Figure 1		Fig 4a: Gel filtration of TTR/Iic	C Vol ml	C A280 mAU	T Vol ml	T A280 mAU		Fig 4b: Fr 12 (T*) re -un on gel filtration	T* Vol ml	T* A280 mAU		Fig 4c MS data as XY plot	m/z	Panel 1		m/z	Panel 2		m/z	Panel 3		m/z	Panel 4		Figure 4d: MS data, increased desolvation energy	m/z	Top	m/z	Middle	m/z	PanBottomel b
		Vol (ml) vs A280 (mAU	0	0.005	0	0		Vol (ml) vs A280 (mAU)	0	0		Panels 1-4 . TTR + increasing IIc	1250	3.26157		1250	5.34943		1250	15.1479		1250	8.2565		m/z vs relative intensity	1500	3.00743	1500	2.16157	1500	2.4037
		Control (C) and Tretaed (T)	0.0399931	0.011	0.0366667	0.045			0.04	-0.036		1: TTR control	1250.5	3.44726		1250.5	5.4594		1250.5	15.5833		1250.5	8.28592		Increasing desolvaion enery top - bottom	1501	2.66832	1501	1.61999	1501	1.92272
			0.0799862	0.053	0.0733333	0.042			0.08	-0.076		2: TTR/Iic 5:1	1251	3.66254		1251	5.40493		1251	15.5334		1251	8.33742			1502	2.61386	1502	1.2305	1502	1.71028
		+ FR12 re gel filtered (T*)	0.119979	0.067	0.11	0.014			0.12	-0.058		3: TTR/Iic 1:1	1251.5	3.80786		1251.5	5.42035		1251.5	15.8824		1251.5	8.44041			1503	2.77104	1503	1.10039	1503	1.55035
			0.159972	0.045	0.146667	0.039			0.16	-0.067		4: TTR/Iic 1:2	1252	3.81459		1252	5.19784		1252	15.1014		1252	8.31167			1504	2.91089	1504	1.1439	1504	1.50738
			0.199965	0.04	0.183333	0.036			0.2	-0.043			1252.5	3.75135		1252.5	5.17215		1252.5	15.2559		1252.5	8.33006			1505	2.9047	1505	1.11008	1505	1.57109
			0.239958	0.047	0.22	0.036			0.24	-0.034			1253	3.7352		1253	5.05601		1253	14.8903		1253	8.31903			1506	2.83416	1506	0.911245	1506	1.56706
			0.279952	0.069	0.256667	0.031			0.28	-0.072			1253.5	3.7648		1253.5	5.13566		1253.5	15.4902		1253.5	8.4306			1507	2.79703	1507	0.780698	1507	1.5605
			0.319945	0.054	0.293333	0.018			0.32	-0.07			1254	3.79171		1254	4.99178		1254	15.0615		1254	8.46003			1508	2.71782	1508	0.945713	1508	1.60585
			0.359938	0.046	0.33	0.057			0.36	-0.051			1254.5	3.75673		1254.5	5.03803		1254.5	15.2376		1254.5	8.34723			1509	2.61386	1509	1.20638	1509	1.61241
			0.399931	0.05	0.366667	0.044			0.4	-0.046			1255	3.7056		1255	4.926		1255	14.8488		1255	8.02845			1510	2.59406	1510	1.22533	1510	1.62673
			0.439924	0.035	0.403333	0.048			0.44	-0.029			1255.5	3.77557		1255.5	4.99075		1255.5	15.3539		1255.5	7.70721			1511	2.62252	1511	1.01723	1511	1.71744
			0.479917	0.044	0.44	0.086			0.48	-0.065			1256	3.94779		1256	4.83762		1256	15.334		1256	7.51594			1512	2.69183	1512	0.873869	1512	1.82277
			0.51991	0.018	0.476667	0.072			0.52	-0.058			1256.5	4.13886		1256.5	4.99589		1256.5	15.9821		1256.5	7.54782			1513	2.78465	1513	0.938173	1513	1.88841
			0.559903	0.055	0.513333	0.065			0.56	-0.083			1257	4.28687		1257	5.06629		1257	15.7627		1257	7.68882			1514	2.73886	1514	0.996553	1514	1.89557
			0.599896	0.037	0.55	0.035			0.6	-0.094			1257.5	4.2317		1257.5	5.33967		1257.5	15.8275		1257.5	7.93404			1515	2.56807	1515	0.920078	1515	1.82694
			0.639889	0.04	0.586667	0.023			0.64	-0.107			1258	4.05544		1258	5.33042		1258	14.9535		1258	8.25772			1516	2.43304	1516	0.809134	1516	1.75921
			0.679882	0.034	0.623333	0.032			0.68	-0.104			1258.5	3.80248		1258.5	5.36125		1258.5	14.9917		1258.5	8.60348			1517	2.38441	1517	0.749461	1517	1.79084
			0.719875	0.057	0.66	0.013			0.72	-0.125			1259	3.54144		1259	5.20041		1259	14.882		1259	8.86709			1518	2.46213	1518	0.817751	1518	1.87498
			0.759869	0.046	0.696667	0.038			0.76	-0.114			1259.5	3.35307		1259.5	5.13463		1259.5	15.4437		1259.5	8.69053			1519	2.67327	1519	1.01249	1519	1.91735
			0.799862	0.037	0.733333	0.007			0.8	-0.081			1260	3.32616		1260	4.97636		1260	15.2276		1260	8.22462			1520	2.88119	1520	1.13916	1520	1.85111
			0.839855	0.055	0.77	-0.004			0.84	-0.095			1260.5	3.41227		1260.5	5.00617		1260.5	15.3406		1260.5	7.81756			1521	2.96782	1521	1.09823	1521	1.58317
			0.879848	0.056	0.806667	0.052			0.88	-0.061			1261	3.45264		1261	4.86434		1261	14.9418		1261	7.69004			1522	2.875	1522	0.980612	1522	1.19946
			0.919841	0.084	0.843333	0.023			0.92	-0.055			1261.5	3.40689		1261.5	4.91161		1261.5	15.2974		1261.5	7.89848			1523	2.63614	1523	0.843171	1523	1.04759
			0.959834	0.056	0.88	0.029			0.96	-0.086			1262	3.15662		1262	4.7739		1262	14.6826		1262	8.19765			1524	2.43874	1524	0.750754	1524	1.27018
			0.999827	0.053	0.916667	0.016			1	-0.089			1262.5	2.87675		1262.5	4.8222		1262.5	14.8189		1262.5	8.27121			1525	2.40124	1525	0.808272	1525	1.59272
			1.03982	0.03	0.953333	0.026			1.04	-0.073			1263	2.78794		1263	4.80062		1263	14.0778		1263	8.0309			1526	2.43762	1526	0.967256	1526	1.71028
			1.07981	0.013	0.99	0.043			1.08	-0.076			1263.5	2.85253		1263.5	4.8962		1263.5	14.3503		1263.5	7.70231			1527	2.47228	1527	1.07712	1527	1.58257
			1.11981	0.037	1.02667	0.061			1.12	-0.052			1264	3.02476		1264	4.87461		1264	13.9914		1264	7.43256			1528	2.54827	1528	1.07971	1528	1.38983
			1.1598	0.041	1.06333	0.043			1.16	-0.076			1264.5	3.17277		1264.5	4.97122		1264.5	14.4367		1264.5	7.43256			1529	2.60396	1529	1.03145	1529	1.21647
			1.19979	0.036	1.1	0.046			1.2	-0.067			1265	3.22659		1265	4.86536		1265	14.4001		1265	7.4203			1530	2.53713	1530	0.965963	1530	1.12487
			1.23979	0.072	1.13667	0.052			1.24	-0.096			1265.5	3.29386		1265.5	4.85817		1265.5	14.8322		1265.5	7.43747			1531	2.42587	1531	0.858897	1531	1.18335
			1.27978	0.084	1.17333	0.068			1.28	-0.088			1266	3.23466		1266	4.55704		1266	14.5497		1266	7.33938			1532	2.40507	1532	0.806334	1532	1.303
			1.31977	0.077	1.21	0.045			1.32	-0.062			1266.5	3.13509		1266.5	4.5036		1266.5	14.7591		1266.5	7.38843			1533	2.48515	1533	0.901767	1533	1.3755
			1.35976	0.067	1.24667	0.027			1.36	-0.095			1267	2.97901		1267	4.40391		1267	14.4699		1267	7.56989			1534	2.57549	1534	1.04136	1534	1.40415
			1.39976	0.07	1.28333	0.047			1.4	-0.082			1267.5	2.90635		1267.5	4.59712		1267.5	14.5962		1267.5	7.8617			1535	2.54827	1535	1.09349	1535	1.39191
			1.43975	0.085	1.32	0.051			1.44	-0.093			1268	3.02745		1268	4.57759		1268	14.0479		1268	7.95488			1536	2.43292	1536	1.0866	1536	1.33791
			1.47974	0.061	1.35667	0.048			1.48	-0.086			1268.5	3.12164		1268.5	4.6814		1268.5	14.1309		1268.5	7.82491			1537	2.39097	1537	1.12602	1537	1.29047
			1.51974	0.094	1.39333	0.02			1.52	-0.076			1269	3.29656		1269	4.59969		1269	13.8136		1269	7.61525			1538	2.40693	1538	1.20508	1538	1.28659
			1.55973	0.066	1.43	0.032			1.56	-0.111			1269.5	3.37191		1269.5	4.5889		1269.5	14.0279		1269.5	7.32835			1539	2.38329	1539	1.21198	1539	1.29912
			1.59972	0.057	1.46667	0.053			1.6	-0.08			1270	3.52126		1270	4.48253		1270	13.7521		1270	7.25478			1540	2.34715	1540	1.13227	1540	1.33373
			1.63972	0.069	1.50333	0.035			1.64	-0.094			1270.5	3.59257		1270.5	4.55293		1270.5	14.0611		1270.5	7.40314			1541	2.32624	1541	1.08746	1541	1.42682
			1.67971	0.068	1.54	0.012			1.68	-0.081			1271	3.65581		1271	4.59609		1271	13.8534		1271	7.61157			1542	2.35322	1542	1.14929	1542	1.51246
			1.7197	0.056	1.57667	0.02			1.72	-0.051			1271.5	3.63294		1271.5	4.81192		1271.5	14.1193		1271.5	7.81265			1543	2.4302	1543	1.17148	1543	1.51574
			1.7597	0.063	1.61333	0.016			1.76	-0.072			1272	3.57373		1272	4.89825		1272	13.7056		1272	7.76116			1544	2.48391	1544	1.05278	1544	1.46233
			1.79969	0.053	1.65	-0.004			1.8	-0.085			1272.5	3.56028		1272.5	5.02467		1272.5	13.9781		1272.5	7.59441			1545	2.52228	1545	0.935804	1545	1.37769
			1.83968	0.073	1.68667	0.015			1.84	-0.068			1273	3.51991		1273	4.92292		1273	13.6092		1273	7.23884			1546	2.57921	1546	0.985782	1546	1.29852
			1.87967	0.036	1.72333	-0.009			1.88	-0.08			1273.5	3.53875		1273.5	4.79239		1273.5	13.7122		1273.5	7.10397			1547	2.60891	1547	1.10847	1547	1.31165
			1.91967	0.063	1.76	0.032			1.92	-0.098			1274	3.51722		1274	4.51079		1274	13.217		1274	6.97401			1548	2.61881	1548	1.10082	1548	1.4137
			1.95966	0.039	1.79667	0.034			1.96	-0.076			1274.5	3.493		1274.5	4.45786		1274.5	13.5676		1274.5	7.02795			1549	2.59158	1549	0.970487	1549	1.52976
			1.99965	0.069	1.83333	-0.005			2	-0.101			1275	3.50713		1275	4.38027		1275	13.8534		1275	7.17999			1550	2.5099	1550	0.919	1550	1.60465
			2.03965	0.06	1.87	0.009			2.04	-0.097			1275.5	3.50108		1275.5	4.51644		1275.5	14.5763		1275.5	7.10275			1551	2.4604	1551	1.0181	1551	1.60048
			2.07964	0.06	1.90667	0.014			2.08	-0.103			1276	3.45936		1276	4.55447		1276	14.1243		1276	7.27317			1552	2.46869	1552	1.10448	1552	1.53484
			2.11963	0.052	1.94333	0.048			2.12	-0.139			1276.5	3.34769		1276.5	4.67934		1276.5	13.9515		1276.5	7.14811			1553	2.45916	1553	1.06894	1553	1.47397
			2.15963	0.094	1.98	0.016			2.16	-0.1			1277	3.25081		1277	4.71326		1277	13.1938		1277	7.27808			1554	2.45297	1554	0.985351	1554	1.43578
			2.19962	0.068	2.01667	-0.003			2.2	-0.107			1277.5	3.16469		1277.5	4.80678		1277.5	13.0808		1277.5	7.38352			1555	2.50866	1555	0.92891	1555	1.46979
			2.23961	0.058	2.05333	0.03			2.24	-0.07			1278	3.26023		1278	4.74512		1278	12.6122		1278	7.4387			1556	2.62624	1556	0.897458	1556	1.60406
			2.27961	0.053	2.09	0.053			2.28	-0.092			1278.5	3.38671		1278.5	4.75437		1278.5	12.8265		1278.5	7.59318			1557	2.71535	1557	0.905213	1557	1.69775
			2.3196	0.062	2.12667	0.006			2.32	-0.089			1279	3.59661		1279	4.61048		1279	12.7418		1279	7.42276			1558	2.64233	1558	0.927617	1558	1.69476
			2.35959	0.062	2.16333	0.001			2.36	-0.107			1279.5	3.73789		1279.5	4.54985		1279.5	13.124		1279.5	7.33203			1559	2.4164	1559	0.917492	1559	1.79367
			2.39958	0.081	2.2	0.06			2.4	-0.098			1280	3.64908		1280	4.44913		1280	12.9777		1280	6.98872			1560	2.23787	1560	0.912107	1560	2.09548
			2.43958	0.067	2.23667	0.058			2.44	-0.102			1280.5	3.46878		1280.5	4.44502		1280.5	13.0376		1280.5	6.75822			1561	2.24059	1561	0.912969	1561	2.39236
			2.47957	0.076	2.27333	0.039			2.48	-0.121			1281	3.16604		1281	4.41727		1281	12.7501		1281	6.68465			1562	2.34653	1562	0.894442	1562	2.46337
			2.51956	0.05	2.31	0.022			2.52	-0.087			1281.5	2.8902		1281.5	4.41624		1281.5	12.8996		1281.5	6.56572			1563	2.39084	1563	0.962085	1563	2.29987
			2.55956	0.03	2.34667	0.025			2.56	-0.081			1282	2.68488		1282	4.30319		1282	12.5656		1282	6.53016			1564	2.31621	1564	1.10836	1564	2.00358
			2.59955	0.039	2.38333	0.046			2.6	-0.11			1282.5	2.61518		1282.5	4.26208		1282.5	13.0675		1282.5	6.51054			1565	2.17946	1565	1.13507	1565	1.79979
			2.63954	0.038	2.42	0.031			2.64	-0.101			1283	2.75027		1283	4.20041		1283	13.0043		1283	6.60618			1566	2.09295	1566	1.04589	1566	1.72788
			2.67954	0.069	2.45667	0.018			2.68	-0.082			1283.5	2.93595		1283.5	4.21942		1283.5	13.5776		1283.5	6.87469			1567	2.09493	1567	1.00323	1567	1.6139
			2.71953	0.025	2.49333	0.032			2.72	-0.09			1284	3.2683		1284	4.2184		1284	13.4497		1284	7.10642			1568	2.17005	1568	1.00517	1568	1.51156
			2.75952	0.066	2.53	0.034			2.76	-0.081			1284.5	3.53337		1284.5	4.29805		1284.5	13.6923		1284.5	7.14566			1569	2.28317	1569	1.04869	1569	1.60644
			2.79952	0.047	2.56667	0.079			2.8	-0.11			1285	3.72443		1285	4.33607		1285	13.3832		1285	7.0819			1570	2.31634	1570	1.18483	1570	1.8523
			2.83951	0.033	2.60333	0.045			2.84	-0.118			1285.5	3.72174		1285.5	4.46249		1285.5	13.212		1285.5	6.95194			1571	2.23045	1571	1.25549	1571	1.97643
			2.8795	0.024	2.64	0.036			2.88	-0.124			1286	3.64236		1286	4.43422		1286	12.5042		1286	6.87102			1572	2.18416	1572	1.12538	1572	1.83858
			2.91949	0.026	2.67667	0.027			2.92	-0.106			1286.5	3.53606		1286.5	4.45838		1286.5	12.4859		1286.5	6.94213			1573	2.19356	1573	0.919862	1573	1.61898
			2.95949	0.02	2.71333	0.039			2.96	-0.102			1287	3.48224		1287	4.39671		1287	12.2632		1287	7.03776			1574	2.09975	1574	0.816458	1574	1.59928
			2.99948	0.016	2.75	0.021			3	-0.106			1287.5	3.4782		1287.5	4.36896		1287.5	12.8033		1287.5	7.07455			1575	1.92549	1575	0.837139	1575	1.65418
			3.03947	0.076	2.78667	0.012			3.04	-0.069			1288	3.45533		1288	4.20247		1288	12.5141		1288	7.01447			1576	1.87005	1576	0.906506	1576	1.53543
			3.07947	0.064	2.82333	0.021			3.08	-0.089			1288.5	3.42573		1288.5	4.21686		1288.5	12.4659		1288.5	6.85385			1577	1.98094	1577	0.971564	1577	1.38087
			3.11946	0.037	2.86	-0.012			3.12	-0.097			1289	3.44187		1289	4.20761		1289	12.0106		1289	6.7999			1578	2.12017	1578	1.02111	1578	1.36267
			3.15945	0.057	2.89667	0.033			3.16	-0.115			1289.5	3.44053		1289.5	4.35509		1289.5	11.9724		1289.5	7.0255			1579	2.17549	1579	1.07044	1579	1.38087
			3.19945	0.023	2.93333	0.005			3.2	-0.081			1290	3.39882		1290	4.40493		1290	11.788		1290	7.31976			1580	2.13911	1580	1.1536	1580	1.377
			3.23944	0.064	2.97	0.005			3.24	-0.069			1290.5	3.35576		1290.5	4.47071		1290.5	12.2499		1290.5	7.70721			1581	2.04431	1581	1.22727	1581	1.4137
			3.27943	0.039	3.00667	0.012			3.28	-0.102			1291	3.27772		1291	4.46351		1291	12.436		1291	7.74154			1582	1.97525	1582	1.16545	1582	1.4489
			3.31943	0.036	3.04333	0.013			3.32	-0.094			1291.5	3.3127		1291.5	4.44296		1291.5	12.9844		1291.5	7.55763			1583	2.00619	1583	0.981043	1583	1.40474
			3.35942	0.048	3.08	0.016			3.36	-0.108			1292	3.30732		1292	4.28058		1292	12.6753		1292	7.08681			1584	2.08886	1584	0.833692	1584	1.27107
			3.39941	0.039	3.11667	0.028			3.4	-0.093			1292.5	3.23332		1292.5	4.22354		1292.5	12.5274		1292.5	6.56204			1585	2.15322	1585	0.792546	1585	1.10697
			3.43941	0.031	3.15333	0.032			3.44	-0.094			1293	3.12433		1293	4.12179		1293	11.9641		1293	6.2641			1586	2.18985	1586	0.859759	1586	0.963449
			3.4794	0.05	3.19	0.012			3.48	-0.096			1293.5	3.00592		1293.5	4.15005		1293.5	11.8245		1293.5	6.02501			1587	2.20619	1587	0.986213	1587	0.945845
			3.51939	0.022	3.22667	0.007			3.52	-0.071			1294	3.03014		1294	4.15108		1294	11.439		1294	5.97597			1588	2.21931	1588	1.11245	1588	1.06042
			3.55938	0.076	3.26333	0.002			3.56	-0.092			1294.5	3.18084		1294.5	4.24152		1294.5	11.5753		1294.5	6.10961			1589	2.26621	1589	1.26562	1589	1.28032
			3.59938	0.045	3.3	0.009			3.6	-0.067			1295	3.36114		1295	4.2446		1295	11.4124		1295	6.36587			1590	2.3323	1590	1.33455	1590	1.43428
			3.63937	0.074	3.33667	0.016			3.64	-0.085			1295.5	3.50377		1295.5	4.22405		1295.5	11.4639		1295.5	6.73124			1591	2.34975	1591	1.18053	1591	1.35283
			3.67936	0.058	3.37333	-0.027			3.68	-0.133			1296	3.57104		1296	4.13104		1296	11.238		1296	7.12727			1592	2.31535	1592	0.914692	1592	1.23467
			3.71936	0.016	3.41	0.034			3.72	-0.107			1296.5	3.49031		1296.5	4.07708		1296.5	11.3991		1296.5	7.25601			1593	2.23985	1593	0.766049	1593	1.27167
			3.75935	0.021	3.44667	-0.012			3.76	-0.085			1297	3.45264		1297	4.03648		1297	11.4506		1297	7.34061			1594	2.10916	1594	0.791469	1594	1.29793
			3.79934	0.021	3.48333	-0.006			3.8	-0.086			1297.5	3.41496		1297.5	4.111		1297.5	11.9608		1297.5	7.21677			1595	2.00817	1595	0.915554	1595	1.23706
			3.83934	0.002	3.52	-0.002			3.84	-0.12			1298	3.34499		1298	4.18499		1298	11.9242		1298	7.06964			1596	1.99035	1596	1.01185	1596	1.24094
			3.87933	0.027	3.55667	0.026			3.88	-0.1			1298.5	3.19699		1298.5	4.35714		1298.5	12.4277		1298.5	6.97033			1597	1.9896	1597	0.982766	1597	1.29554
			3.91932	0.006	3.59333	0.002			3.92	-0.097			1299	3.02745		1299	4.42138		1299	12.3729		1299	6.73369			1598	2.04926	1598	0.914907	1598	1.28301
			3.95932	0.01	3.63	-0.016			3.96	-0.089			1299.5	2.94806		1299.5	4.36742		1299.5	12.5341		1299.5	6.47008			1599	2.22079	1599	0.983628	1599	1.26093
			3.99931	0.004	3.66667	0.011			4	-0.112			1300	3.00054		1300	4.23947		1300	11.9242		1300	6.23345			1600	2.3099	1600	1.16286	1600	1.33105
			4.0393	0.006	3.70333	-0.007			4.04	-0.076			1300.5	3.10818		1300.5	4.17472		1300.5	11.7581		1300.5	6.11084			1601	2.18168	1601	1.26153	1601	1.4131
			4.07929	0.016	3.74	-0.005			4.08	-0.076			1301	3.21582		1301	4.08839		1301	11.552		1301	6.19299			1602	1.96658	1602	1.24128	1602	1.39012
			4.11929	0.038	3.77667	-0.005			4.12	-0.087			1301.5	3.25081		1301.5	4.07194		1301.5	11.5653		1301.5	6.37567			1603	1.78515	1603	1.18914	1603	1.33194
			4.15928	-0.006	3.81333	0.008			4.16	-0.082			1302	3.24543		1302	3.96043		1302	11.2263		1302	6.48234			1604	1.67178	1604	1.10039	1604	1.37341
			4.19927	-0.005	3.85	-0.016			4.2	-0.079			1302.5	3.1916		1302.5	3.94861		1302.5	11.1731		1302.5	6.41246			1605	1.66015	1605	0.96467	1605	1.47635
			4.23927	0.01	3.88667	0.007			4.24	-0.081			1303	3.21044		1303	3.91984		1303	11.002		1303	6.08019			1606	1.76881	1606	0.941835	1606	1.55184
			4.27926	0.018	3.92333	0.008			4.28	-0.07			1303.5	3.20506		1303.5	3.94861		1303.5	11.3227		1303.5	5.86807			1607	1.94604	1607	1.12538	1607	1.62614
			4.31925	0	3.96	-0.01			4.32	-0.072			1304	3.30732		1304	3.93731		1304	11.459		1304	5.85826			1608	2.11139	1608	1.28608	1608	1.61301
			4.35925	-0.024	3.99667	-0.01			4.36	-0.085			1304.5	3.39747		1304.5	4.00925		1304.5	11.8478		1304.5	6.0434			1609	2.18342	1609	1.20681	1609	1.38923
			4.39924	0.003	4.03333	0.031			4.4	-0.068			1305	3.47686		1305	4.09558		1305	12.014		1305	6.37567			1610	2.18472	1610	1.02499	1610	1.1553
			4.43923	0.022	4.07	0.021			4.44	-0.061			1305.5	3.4782		1305.5	4.20915		1305.5	12.1054		1305.5	6.69936			1611	2.15644	1611	0.931495	1611	1.1374
			4.47923	0.008	4.10667	0.01			4.48	-0.051			1306	3.48762		1306	4.21788		1306	11.459		1306	6.93722			1612	2.07203	1612	0.923309	1612	1.2287
			4.51922	0.012	4.14333	0.02			4.52	-0.061			1306.5	3.48762		1306.5	4.14645		1306.5	10.9588		1306.5	7.08068			1613	1.95953	1613	0.955192	1613	1.30419
			4.55921	0.001	4.18	0.003			4.56	-0.053			1307	3.48762		1307	4.03597		1307	10.206		1307	7.05493			1614	1.875	1614	0.998707	1614	1.41787
			4.5992	-0.019	4.21667	-0.001			4.6	-0.074			1307.5	3.46878		1307.5	3.9702		1307.5	10.1545		1307.5	6.9642			1615	1.80297	1615	1.02628	1615	1.58138
			4.6392	0	4.25333	0.039			4.64	-0.079			1308	3.45802		1308	3.9147		1308	10.3822		1308	6.90044			1616	1.77946	1616	1.03856	1616	1.61748
			4.67919	0.008	4.29	0.014			4.68	-0.061			1308.5	3.43784		1308.5	3.95683		1308.5	11.1632		1308.5	6.80358			1617	1.84072	1617	1.07281	1617	1.45756
			4.71918	-0.021	4.32667	0.013			4.72	-0.098			1309	3.39882		1309	3.91778		1309	11.5919		1309	6.85385			1618	1.93441	1618	1.13916	1618	1.30688
			4.75918	0.033	4.36333	0.021			4.76	-0.097			1309.5	3.26695		1309.5	3.91264		1309.5	12.0754		1309.5	6.82075			1619	2.04653	1619	1.25248	1619	1.41907
			4.79917	0	4.4	0.024			4.8	-0.051			1310	3.07051		1310	3.84995		1310	11.9043		1310	6.76312			1620	2.20446	1620	1.39293	1620	1.64702
			4.83916	0.012	4.43667	-0.004			4.84	-0.04			1310.5	2.82966		1310.5	3.89466		1310.5	11.896		1310.5	6.64541			1621	2.29765	1621	1.47156	1621	1.7255
			4.87916	0.03	4.47333	-0.025			4.88	-0.054			1311	2.71528		1311	3.96711		1311	11.4789		1311	6.53261			1622	2.21881	1622	1.45368	1622	1.60704
			4.91915	0.034	4.51	0.009			4.92	-0.086			1311.5	2.71394		1311.5	4.06423		1311.5	11.2512		1311.5	6.46763			1623	2.03886	1623	1.41405	1623	1.42384
			4.95914	-0.009	4.54667	-0.007			4.96	-0.1			1312	2.81216		1312	4.0668		1312	10.6514		1312	6.50074			1624	1.86238	1624	1.3533	1624	1.39042
			4.99914	-0.01	4.58333	-0.009			5	-0.089			1312.5	2.97094		1312.5	4.10277		1312.5	10.6065		1312.5	6.63315			1625	1.73973	1625	1.23891	1625	1.59332
			5.03913	0.03	4.62	-0.009			5.04	-0.074			1313	3.17815		1313	4.01953		1313	10.2426		1313	6.93968			1626	1.67933	1626	1.1215	1626	1.76607
			5.07912	0.007	4.65667	-0.006			5.08	-0.08			1313.5	3.31539		1313.5	3.97944		1313.5	10.3888		1313.5	7.1334			1627	1.73762	1627	1.0642	1627	1.6879
			5.11911	0.009	4.69333	0.01			5.12	-0.033			1314	3.41227		1314	3.9332		1314	10.2576		1314	7.27072			1628	1.90842	1628	1.10082	1628	1.50619
			5.15911	0.013	4.73	-0.018			5.16	-0.028			1314.5	3.44456		1314.5	3.96403		1314.5	10.4985		1314.5	7.1334			1629	2.07847	1629	1.2137	1629	1.52111
			5.1991	0.001	4.76667	-0.04			5.2	-0.072			1315	3.4042		1315	4.03494		1315	10.5733		1315	7.06229			1630	2.14431	1630	1.25679	1630	1.67388
			5.23909	-0.021	4.80333	-0.04			5.24	-0.09			1315.5	3.45802		1315.5	4.074		1315.5	10.6115		1315.5	6.93722			1631	2.09827	1631	1.12796	1631	1.72221
			5.27909	0.001	4.84	-0.012			5.28	-0.063			1316	3.50377		1316	4.1038		1316	10.452		1316	6.97155			1632	2.02896	1632	0.932357	1632	1.61361
			5.31908	-0.002	4.87667	-0.023			5.32	-0.058			1316.5	3.53875		1316.5	4.09661		1316.5	10.339		1316.5	6.97646			1633	2.02723	1633	0.823783	1633	1.41549
			5.35907	-0.017	4.91333	-0.032			5.36	-0.082			1317	3.51184		1317	4.12436		1317	10.2526		1317	6.93968			1634	2.02327	1634	0.854804	1634	1.21438
			5.39907	-0.016	4.95	-0.042			5.4	-0.115			1317.5	3.47147		1317.5	4.11562		1317.5	10.55		1317.5	6.88573			1635	1.96584	1635	0.98492	1635	1.11532
			5.43906	0.026	4.98667	0			5.44	-0.112			1318	3.46878		1318	4.0925		1318	10.3988		1318	6.795			1636	1.97178	1636	1.11633	1636	1.20245
			5.47905	-0.011	5.02333	-0.003			5.48	-0.117			1318.5	3.47147		1318.5	4.10483		1318.5	10.5999		1318.5	6.52771			1637	2.07153	1637	1.14132	1637	1.38266
			5.51905	-0.001	5.06	0.003			5.52	-0.109			1319	3.46071		1319	4.02569		1319	10.3057		1319	6.26287			1638	2.14653	1638	1.00431	1638	1.39818
			5.55904	0.016	5.09667	-0.008			5.56	-0.111			1319.5	3.2535		1319.5	3.96197		1319.5	10.1329		1319.5	6.0152			1639	2.18465	1639	0.819474	1639	1.19111
			5.59903	-0.001	5.13333	-0.007			5.6	-0.049			1320	3.08934		1320	3.889		1320	9.76903		1320	5.87543			1640	2.23837	1640	0.759586	1640	1.09205
			5.63902	0.002	5.17	0.007			5.64	-0.069			1320.5	2.95748		1320.5	3.93422		1320.5	9.70754		1320.5	5.95635			1641	2.29728	1641	0.839293	1641	1.29345
			5.67902	0.008	5.20667	0.011			5.68	-0.112			1321	2.93864		1321	4.08171		1321	9.79561		1321	6.0434			1642	2.3245	1642	0.971133	1642	1.57094
			5.71901	-0.035	5.24333	0.02			5.72	-0.134			1321.5	2.9817		1321.5	4.21583		1321.5	10.1363		1321.5	6.0152			1643	2.26361	1643	1.05386	1643	1.68104
			5.759	-0.039	5.28	-0.002			5.76	-0.08			1322	2.97363		1322	4.28571		1322	10.3822		1322	5.86072			1644	2.08564	1644	1.06118	1644	1.61838
			5.799	-0.052	5.31667	0.004			5.8	-0.082			1322.5	2.9521		1322.5	4.36896		1322.5	10.7145		1322.5	5.67435			1645	1.89703	1645	1.02111	1645	1.43936
			5.83899	-0.008	5.35333	0.013			5.84	-0.106			1323	2.8929		1323	4.31038		1323	10.5816		1323	5.63266			1646	1.9203	1646	0.95433	1646	1.23885
			5.87898	-0.006	5.39	0.006			5.88	-0.105			1323.5	2.91442		1323.5	4.30627		1323.5	10.4686		1323.5	5.80922			1647	2.16114	1647	0.887979	1647	1.19946
			5.91898	-0.018	5.42667	0			5.92	-0.116			1324	2.94806		1324	4.19579		1324	9.73413		1324	6.15253			1648	2.34097	1648	0.887333	1648	1.33403
			5.95897	-0.021	5.46333	-0.008			5.96	-0.099			1324.5	3.02476		1324.5	4.11305		1324.5	9.39847		1324.5	6.49828			1649	2.20705	1649	1.03899	1649	1.42891
			5.99896	-0.017	5.5	-0.015			6	-0.101			1325	3.21313		1325	4.08325		1325	9.20904		1325	6.69936			1650	1.88144	1650	1.28867	1650	1.39937
			6.03896	-0.023	5.53667	0.002			6.04	-0.066			1325.5	3.27234		1325.5	4.00925		1325.5	9.42173		1325.5	6.64787			1651	1.67327	1651	1.3925	1651	1.33671
			6.07895	-0.012	5.57333	0.012			6.08	-0.098			1326	3.31539		1326	4.02467		1326	9.49817		1326	6.48602			1652	1.66572	1652	1.21542	1652	1.29703
			6.11894	-0.028	5.61	-0.042			6.12	-0.114			1326.5	3.24812		1326.5	4.04625		1326.5	9.69757		1326.5	6.26778			1653	1.77376	1653	0.945929	1653	1.25765
			6.15893	-0.04	5.64667	-0.031			6.16	-0.107			1327	3.12702		1327	4.04933		1327	9.59455		1327	6.17337			1654	1.94134	1654	0.859974	1654	1.23885
			6.19893	-0.023	5.68333	-0.023			6.2	-0.101			1327.5	3.16066		1327.5	4.02724		1327.5	9.58458		1327.5	6.12065			1655	2.05049	1655	0.933218	1655	1.23945
			6.23892	0.016	5.72	-0.018			6.24	-0.141			1328	3.23466		1328	3.86331		1328	9.42173		1328	6.03973			1656	1.98292	1656	0.977596	1656	1.22124
			6.27891	-0.016	5.75667	0.006			6.28	-0.138			1328.5	3.27772		1328.5	3.79753		1328.5	9.51147		1328.5	6.05689			1657	1.82574	1657	0.958639	1657	1.21975
			6.31891	0.005	5.79333	-0.005			6.32	-0.134			1329	3.27234		1329	3.6927		1329	9.31705		1329	5.94532			1658	1.79406	1658	1.01077	1658	1.33612
			6.3589	-0.033	5.83	-0.019			6.36	-0.096			1329.5	3.17546		1329.5	3.67626		1329.5	9.42838		1329.5	5.97352			1659	1.94666	1659	1.23891	1659	1.61629
			6.39889	-0.025	5.86667	-0.019			6.4	-0.117			1330	3.27234		1330	3.76053		1330	9.27883		1330	6.18931			1660	2.15371	1660	1.49031	1660	1.88751
			6.43889	-0.021	5.90333	-0.066			6.44	-0.109			1330.5	3.50108		1330.5	3.84224		1330.5	9.6444		1330.5	6.49461			1661	2.22624	1661	1.4679	1661	1.82456
			6.47888	-0.05	5.94	-0.034			6.48	-0.124			1331	3.81593		1331	3.93114		1331	10.015		1331	6.98872			1662	2.07351	1662	1.17406	1662	1.50798
			6.51887	-0.01	5.97667	-0.054			6.52	-0.108			1331.5	3.92896		1331.5	3.95683		1331.5	10.3091		1331.5	7.0255			1663	1.84431	1663	0.901767	1663	1.35999
			6.55887	-0.027	6.01333	-0.047			6.56	-0.146			1332	3.82939		1332	3.92395		1332	10.1928		1332	6.93722			1664	1.72351	1664	0.817966	1664	1.44144
			6.59886	0.007	6.05	-0.044			6.6	-0.183			1332.5	3.59661		1332.5	3.93474		1332.5	9.87205		1332.5	6.55714			1665	1.7302	1665	0.820336	1665	1.47546
			6.63885	-0.014	6.08667	-0.039			6.64	-0.151			1333	3.35845		1333	3.97636		1333	9.37853		1333	6.10471			1666	1.80965	1666	0.770142	1666	1.34119
			6.67884	-0.026	6.12333	-0.029			6.68	-0.154			1333.5	3.33423		1333.5	4.00308		1333.5	9.3885		1333.5	5.86072			1667	1.87426	1667	0.658337	1667	1.14038
			6.71884	-0.039	6.16	-0.013			6.72	-0.164			1334	3.32347		1334	3.92395		1334	9.31871		1334	5.71113			1668	1.81077	1668	0.582077	1668	0.981352
			6.75883	-0.017	6.19667	-0.007			6.76	-0.148			1334.5	3.39882		1334.5	3.85098		1334.5	9.57793		1334.5	5.94041			1669	1.66807	1669	0.570875	1669	0.919588
			6.79882	-0.044	6.23333	-0.009			6.8	-0.148			1335	3.56297		1335	3.84378		1335	9.51479		1335	6.58656			1670	1.61225	1670	0.554502	1670	0.999851
			6.83882	-0.007	6.27	0.02			6.84	-0.127			1335.5	3.70829		1335.5	4.00617		1335.5	9.56132		1335.5	7.44237			1671	1.65248	1671	0.52305	1671	1.1935
			6.87881	0	6.30667	0.007			6.88	-0.121			1336	3.89666		1336	4.28674		1336	9.51147		1336	8.28838			1672	1.65842	1672	0.538561	1672	1.33433
			6.9188	0.007	6.34333	-0.023			6.92	-0.098			1336.5	3.87513		1336.5	4.44193		1336.5	9.59455		1336.5	8.24179			1673	1.61213	1673	0.602111	1673	1.31523
			6.9588	0.006	6.38	0.007			6.96	-0.117			1337	3.8092		1337	4.50668		1337	9.61781		1337	7.93894			1674	1.61733	1674	0.64455	1674	1.17321
			6.99879	-0.036	6.41667	0.012			7	-0.151			1337.5	3.65581		1337.5	4.30627		1337.5	9.51313		1337.5	7.10152			1675	1.64468	1675	0.633994	1675	1.0646
			7.03878	-0.026	6.45333	-0.011			7.04	-0.114			1338	3.48762		1338	4.03289		1338	9.14257		1338	6.4566			1676	1.56683	1676	0.636364	1676	1.02402
			7.07878	-0.025	6.49	-0.033			7.08	-0.107			1338.5	3.33692		1338.5	3.84789		1338.5	8.9332		1338.5	6.08141			1677	1.41683	1677	0.715209	1677	0.972699
			7.11877	-0.056	6.52667	0.03			7.12	-0.132			1339	3.09203		1339	3.61768		1339	8.62413		1339	5.79941			1678	1.37574	1678	0.834123	1678	0.909742
			7.15876	0.033	6.56333	0.011			7.16	-0.14			1339.5	2.90097		1339.5	3.4851		1339.5	8.69392		1339.5	5.6719			1679	1.5146	1679	0.944421	1679	0.936297
			7.19875	-0.017	6.6	0.007			7.2	-0.122			1340	2.71663		1340	3.36125		1340	8.69558		1340	5.47695			1680	1.67649	1680	1.03533	1680	1.04252
			7.23875	-0.01	6.63667	0.031			7.24	-0.138			1340.5	2.70856		1340.5	3.35252		1340.5	9.12263		1340.5	5.38009			1681	1.66299	1681	1.09953	1681	1.11264
			7.27874	-0.012	6.67333	0.037			7.28	-0.117			1341	2.7718		1341	3.43885		1341	9.32868		1341	5.38254			1682	1.5375	1682	1.09436	1682	1.1201
			7.31873	-0.022	6.71	0.025			7.32	-0.104			1341.5	2.8929		1341.5	3.57246		1341.5	9.49153		1341.5	5.36538			1683	1.49158	1683	0.969841	1683	1.08668
			7.35873	-0.011	6.74667	0.015			7.36	-0.115			1342	3.00592		1342	3.74615		1342	9.20904		1342	5.42668			1684	1.52797	1684	0.791038	1684	1.04312
			7.39872	-0.014	6.78333	-0.002			7.4	-0.071			1342.5	3.03821		1342.5	3.82528		1342.5	8.96643		1342.5	5.41442			1685	1.54455	1685	0.710901	1685	1.05445
			7.43871	-0.013	6.82	0.017			7.44	-0.107			1343	3.00054		1343	3.84892		1343	8.52775		1343	5.33718			1686	1.5427	1686	0.729212	1686	1.14337
			7.47871	-0.011	6.85667	0.024			7.48	-0.099			1343.5	3.00323		1343.5	3.77801		1343.5	8.48787		1343.5	5.40706			1687	1.56634	1687	0.738044	1687	1.25675
			7.5187	-0.03	6.89333	0.004			7.52	-0.076			1344	2.98776		1344	3.69527		1344	8.47291		1344	5.41319			1688	1.61807	1688	0.76131	1688	1.30031
			7.55869	-0.036	6.93	-0.003			7.56	-0.096			1344.5	2.99695		1344.5	3.6593		1344.5	8.59089		1344.5	5.47818			1689	1.67946	1689	0.841017	1689	1.20543
			7.59869	-0.038	6.96667	0.007			7.6	-0.104			1345	2.94672		1345	3.6742		1345	8.69724		1345	5.57872			1690	1.72995	1690	0.898966	1690	1.00612
			7.63868	-0.022	7.00333	0.017			7.64	-0.093			1345.5	2.89559		1345.5	3.61254		1345.5	8.73048		1345.5	5.59833			1691	1.73304	1691	0.858251	1691	0.881098
			7.67867	0.011	7.04	-0.005			7.68	-0.078			1346	2.86599		1346	3.54265		1346	8.55101		1346	5.6204			1692	1.66151	1692	0.738044	1692	0.897509
			7.71866	-0.027	7.07667	-0.028			7.72	-0.09			1346.5	2.91173		1346.5	3.4296		1346.5	8.65404		1346.5	5.57381			1693	1.54406	1693	0.63464	1693	0.963151
			7.75866	-0.024	7.11333	-0.048			7.76	-0.101			1347	3.00323		1347	3.35149		1347	8.61416		1347	5.41442			1694	1.46634	1694	0.587678	1694	1.00194
			7.79865	-0.01	7.15	0.008			7.8	-0.075			1347.5	3.0436		1347.5	3.33916		1347.5	8.67065		1347.5	5.31388			1695	1.45099	1695	0.547609	1695	1.02402
			7.83864	-0.017	7.18667	-0.004			7.84	-0.096			1348	3.03418		1348	3.31501		1348	8.32336		1348	5.26116			1696	1.41856	1696	0.551917	1696	1.06519
			7.87864	-0.007	7.22333	-0.012			7.88	-0.102			1348.5	2.92452		1348.5	3.32991		1348.5	8.03922		1348.5	5.24154			1697	1.33069	1697	0.670832	1697	1.14098
			7.91863	0.052	7.26	0.002			7.92	-0.08			1349	2.84849		1349	3.3705		1349	7.55733		1349	5.27587			1698	1.30495	1698	0.831107	1698	1.22512
			7.95862	0.021	7.29667	-0.004			7.96	-0.11			1349.5	2.82158		1349.5	3.33916		1349.5	7.42107		1349.5	5.22683			1699	1.40619	1699	0.902197	1699	1.25854
			7.99862	0.038	7.33333	-0.004			8	-0.117			1350	2.8754		1350	3.34481		1350	7.25656		1350	5.18637			1700	1.53218	1700	0.844894	1700	1.26749
			8.03861	0.035	7.37	-0.002			8.04	-0.077			1350.5	2.99785		1350.5	3.32682		1350.5	7.40445		1350.5	5.16552			1701	1.60743	1701	0.755709	1701	1.34805
			8.0786	0.076	7.40667	0.055			8.08	-0.099			1351	2.99247		1351	3.33094		1351	7.71685		1351	5.20844			1702	1.65347	1702	0.7919	1702	1.47397
			8.1186	0.017	7.44333	0.063			8.12	-0.15			1351.5	2.90904		1351.5	3.36382		1351.5	8.14224		1351.5	5.23786			1703	1.67178	1703	0.895735	1703	1.43876
			8.15859	-0.021	7.48	0.052			8.16	-0.133			1352	2.70721		1352	3.47071		1352	8.44799		1352	5.25748			1704	1.65124	1704	0.890564	1704	1.18216
			8.19858	0.033	7.51667	0.06			8.2	-0.128			1352.5	2.51453		1352.5	3.56115		1352.5	8.66068		1352.5	5.26974			1705	1.65866	1705	0.782852	1705	0.899896
			8.23857	0.03	7.55333	0.041			8.24	-0.132			1353	2.41631		1353	3.64954		1353	8.39814		1353	5.23786			1706	1.73886	1706	0.730289	1706	0.850366
			8.27857	0.046	7.59	0.051			8.28	-0.125			1353.5	2.4852		1353.5	3.62384		1353.5	8.20538		1353.5	5.22805			1707	1.80619	1707	0.791469	1707	1.03237
			8.31856	0.042	7.62667	0.018			8.32	-0.135			1354	2.65474		1354	3.49126		1354	8.0791		1354	5.07357			1708	1.74134	1708	0.825506	1708	1.24601
			8.35855	0.051	7.66333	0.032			8.36	-0.151			1354.5	2.7718		1354.5	3.40699		1354.5	8.31173		1354.5	4.9485			1709	1.61324	1709	0.747738	1709	1.35879
			8.39855	0.069	7.7	0.041			8.4	-0.14			1355	2.87406		1355	3.38849		1355	8.61416		1355	4.94605			1710	1.54455	1710	0.662215	1710	1.43115
			8.43854	0.044	7.73667	0.011			8.44	-0.114			1355.5	2.79602		1355.5	3.43165		1355.5	8.90329		1355.5	5.12506			1711	1.54579	1711	0.699591	1711	1.56676
			8.47853	0.018	7.77333	0.046			8.48	-0.156			1356	2.79063		1356	3.49538		1356	8.90661		1356	5.35802			1712	1.58919	1712	0.843315	1712	1.67885
			8.51853	0.056	7.81	0.02			8.52	-0.138			1356.5	2.7422		1356.5	3.59198		1356.5	9.02958		1356.5	5.5076			1713	1.64678	1713	0.937742	1713	1.64643
			8.55852	0.018	7.84667	0.036			8.56	-0.127			1357	2.67546		1357	3.57143		1357	9.11599		1357	5.38009			1714	1.6453	1714	0.865144	1714	1.50977
			8.59851	0.002	7.88333	0.027			8.6	-0.136			1357.5	2.53458		1357.5	3.51593		1357.5	9.08608		1357.5	5.07357			1715	1.56696	1715	0.726842	1715	1.38953
			8.63851	-0.004	7.92	0.049			8.64	-0.106			1358	2.38321		1358	3.44707		1358	8.81688		1358	4.8308			1716	1.50124	1716	0.694097	1716	1.34626
			8.6785	-0.004	7.95667	0.015			8.68	-0.151			1358.5	2.26668		1358.5	3.37205		1358.5	8.34829		1358.5	4.72536			1717	1.50421	1717	0.798794	1717	1.36894
			8.71849	0.071	7.99333	-0.001			8.72	-0.137			1359	2.28767		1359	3.38438		1359	7.79661		1359	4.79647			1718	1.59431	1718	0.946575	1718	1.38266
			8.75848	0.028	8.03	-0.02			8.76	-0.121			1359.5	2.50619		1359.5	3.33607		1359.5	7.56065		1359.5	4.8357			1719	1.75235	1719	1.01917	1719	1.36775
			8.79848	0.02	8.06667	0.013			8.8	-0.123			1360	2.6873		1360	3.29702		1360	7.39116		1360	4.78666			1720	1.86188	1720	1.01012	1720	1.35313
			8.83847	0.021	8.10333	-0.008			8.84	-0.121			1360.5	2.90904		1360.5	3.25591		1360.5	7.5108		1360.5	4.64198			1721	1.84505	1721	0.982766	1721	1.26988
			8.87846	0.02	8.14	-0.034			8.88	-0.101			1361	2.94941		1361	3.19065		1361	7.72682		1361	4.5819			1722	1.76906	1722	0.942266	1722	1.09563
			8.91846	-0.002	8.17667	-0.017			8.92	-0.115			1361.5	2.87271		1361.5	3.17112		1361.5	8.05749		1361.5	4.5537			1723	1.68676	1723	0.903274	1723	1.03536
			8.95845	0.009	8.21333	-0.03			8.96	-0.11			1362	2.76372		1362	3.18551		1362	8.1655		1362	4.52796			1724	1.57153	1724	0.912969	1724	1.17977
			8.99844	0.014	8.25	-0.003			9	-0.129			1362.5	2.65231		1362.5	3.22199		1362.5	8.23363		1362.5	4.48014			1725	1.44455	1725	0.931495	1725	1.31046
			9.03844	0.036	8.28667	-0.014			9.04	-0.148			1363	2.62661		1363	3.32837		1363	7.87305		1363	4.38941			1726	1.41299	1726	0.906075	1726	1.27495
			9.07843	0.032	8.32333	-0.037			9.08	-0.086			1363.5	2.57616		1363.5	3.35868		1363.5	7.57561		1363.5	4.42006			1727	1.50545	1727	0.891426	1727	1.18037
			9.11842	0.023	8.36	-0.022			9.12	-0.095			1364	2.50875		1364	3.40904		1364	7.21004		1364	4.45684			1728	1.60285	1728	0.903274	1728	1.12338
			9.15842	0.044	8.39667	-0.008			9.16	-0.136			1364.5	2.4599		1364.5	3.38849		1364.5	7.03888		1364.5	4.53654			1729	1.62017	1729	0.847695	1729	1.09324
			9.19841	-0.012	8.43333	-0.026			9.2	-0.081			1365	2.47686		1365	3.40082		1365	7.01562		1365	4.67386			1730	1.60817	1730	0.747523	1730	1.1189
			9.2384	0.013	8.47	0.006			9.24	-0.123			1365.5	2.52557		1365.5	3.44399		1365.5	7.09206		1365.5	4.82344			1731	1.66213	1731	0.810642	1731	1.23407
			9.2784	0.008	8.50667	-0.018			9.28	-0.112			1366	2.6063		1366	3.51387		1366	7.23829		1366	5.00245			1732	1.76188	1732	1.09091	1732	1.34388
			9.31839	0.011	8.54333	-0.04			9.32	-0.061			1366.5	2.64343		1366.5	3.54676		1366.5	7.40778		1366.5	5.1079			1733	1.82512	1733	1.3212	1733	1.33373
			9.35838	0.005	8.58	-0.005			9.36	-0.071			1367	2.78256		1367	3.57143		1367	7.66201		1367	5.11648			1734	1.81287	1734	1.27445	1734	1.25914
			9.39837	-0.001	8.61667	-0.041			9.4	-0.079			1367.5	2.88617		1367.5	3.46763		1367.5	7.78664		1367.5	4.99264			1735	1.76225	1735	1.03167	1735	1.24452
			9.43837	-0.013	8.65333	-0.035			9.44	-0.08			1368	2.97901		1368	3.35098		1368	7.71851		1368	4.83938			1736	1.66782	1736	0.785006	1736	1.27823
			9.47836	-0.035	8.69	-0.039			9.48	-0.084			1368.5	3.00592		1368.5	3.22508		1368.5	7.71851		1368.5	4.70451			1737	1.54196	1737	0.655536	1737	1.29494
			9.51835	-0.001	8.72667	-0.036			9.52	-0.108			1369	2.88751		1369	3.17061		1369	7.50083		1369	4.64198			1738	1.4698	1738	0.649289	1738	1.28241
			9.55835	-0.004	8.76333	-0.072			9.56	-0.106			1369.5	2.79871		1369.5	3.20658		1369.5	7.34463		1369.5	4.60029			1739	1.47686	1739	0.695175	1739	1.24929
			9.59834	0.002	8.8	-0.019			9.6	-0.072			1370	2.58988		1370	3.3073		1370	7.24826		1370	4.6052			1740	1.47649	1740	0.813873	1740	1.19767
			9.63833	-0.016	8.83667	-0.035			9.64	-0.102			1370.5	2.47874		1370.5	3.4224		1370.5	7.47092		1370.5	4.51692			1741	1.43837	1741	1.00065	1741	1.13263
			9.67833	0.011	8.87333	-0.039			9.68	-0.105			1371	2.38227		1371	3.47482		1371	7.60219		1371	4.4127			1742	1.4224	1742	1.07648	1742	1.06321
			9.71832	0	8.91	-0.019			9.72	-0.11			1371.5	2.375		1371.5	3.43217		1371.5	7.90296		1371.5	4.39186			1743	1.46411	1743	0.96467	1743	1.02402
			9.75831	-0.023	8.94667	0.011			9.76	-0.08			1372	2.48574		1372	3.31038		1372	7.70688		1372	4.39186			1744	1.49542	1744	0.854804	1744	1.04431
			9.79831	-0.009	8.98333	-0.001			9.8	-0.097			1372.5	2.56055		1372.5	3.22097		1372.5	7.4111		1372.5	4.35998			1745	1.40223	1745	0.882809	1745	1.14158
			9.8383	-0.006	9.02	-0.03			9.84	-0.09			1373	2.67788		1373	3.16341		1373	7.06215		1373	4.25699			1746	1.2453	1746	0.927187	1746	1.30688
			9.87829	-0.029	9.05667	-0.015			9.88	-0.076			1373.5	2.72067		1373.5	3.18499		1373.5	6.71319		1373.5	4.11476			1747	1.18391	1747	0.916415	1747	1.46323
			9.91828	-0.023	9.09333	-0.02			9.92	-0.085			1374	2.67828		1374	3.20966		1374	6.66501		1374	4.16626			1748	1.20396	1748	1.04136	1748	1.69655
			9.95828	-0.009	9.13	-0.012			9.96	-0.085			1374.5	2.63994		1374.5	3.23227		1374.5	6.84945		1374.5	4.29745			1749	1.21114	1749	1.47092	1749	2.11965
			9.99827	-0.032	9.16667	-0.012			10	-0.101			1375	2.51668		1375	3.20966		1375	7.11532		1375	4.47523			1750	1.26955	1750	1.97501	1750	2.68208
			10.0383	-0.037	9.20333	-0.033			10.04	-0.112			1375.5	2.45075		1375.5	3.13772		1375.5	7.36125		1375.5	4.39676			1751	1.40743	1751	2.31394	1751	3.3213
			10.0783	-0.041	9.24	-0.008			10.08	-0.12			1376	2.4564		1376	3.20658		1376	7.28149		1376	4.25208			1752	1.49629	1752	2.54545	1752	4.12353
			10.1182	-0.035	9.27667	-0.009			10.12	-0.109			1376.5	2.48749		1376.5	3.24101		1376.5	7.1984		1376.5	4.13683			1753	1.42512	1753	2.81926	1753	5.18604
			10.1582	-0.03	9.31333	-0.002			10.16	-0.102			1377	2.54373		1377	3.31501		1377	7.0339		1377	4.20181			1754	1.28218	1754	3.31258	1754	6.37625
			10.1982	-0.012	9.35	-0.002			10.2	-0.097			1377.5	2.51023		1377.5	3.23638		1377.5	7.04553		1377.5	4.50956			1755	1.21312	1755	4.00905	1755	7.52499
			10.2382	0.008	9.38667	0.01			10.24	-0.111			1378	2.44726		1378	3.06989		1378	7.12861		1378	4.69103			1756	1.24233	1756	4.36019	1756	7.79353
			10.2782	-0.013	9.42333	-0.011			10.28	-0.104			1378.5	2.41671		1378.5	2.95067		1378.5	7.27983		1378.5	4.70206			1757	1.30644	1757	4.18096	1757	7.19081
			10.3182	-0.016	9.46	-0.004			10.32	-0.088			1379	2.4268		1379	2.8926		1379	7.19508		1379	4.56596			1758	1.38762	1758	4.11719	1758	6.92526
			10.3582	-0.002	9.49667	0.013			10.36	-0.094			1379.5	2.53041		1379.5	2.86845		1379.5	7.07876		1379.5	4.35753			1759	1.4922	1759	4.34511	1759	7.28927
			10.3982	-0.027	9.53333	0.014			10.4	-0.115			1380	2.58934		1380	2.92086		1380	6.66999		1380	4.29132			1760	1.60074	1760	4.24946	1760	7.21468
			10.4382	-0.034	9.57	-0.005			10.44	-0.108			1380.5	2.57293		1380.5	3.04625		1380.5	6.3875		1380.5	4.30848			1761	1.65173	1761	3.67471	1761	6.28972
			10.4782	-0.01	9.60667	-0.007			10.48	-0.096			1381	2.52005		1381	3.17883		1381	6.26952		1381	4.38695			1762	1.59926	1762	3.1271	1762	5.25078
			10.5182	-0.022	9.64333	0.003			10.52	-0.12			1381.5	2.41604		1381.5	3.24974		1381.5	6.37089		1381.5	4.4924			1763	1.4849	1763	2.91254	1763	4.73698
			10.5582	-0.005	9.68	0.017			10.56	-0.1			1382	2.30867		1382	3.28983		1382	6.61349		1382	4.61991			1764	1.3948	1764	2.9427	1764	4.87782
			10.5982	-0.004	9.71667	0.022			10.6	-0.099			1382.5	2.17613		1382.5	3.21326		1382.5	6.94749		1382.5	4.69103			1765	1.33193	1765	2.99871	1765	5.29196
			10.6382	-0.04	9.75333	-0.012			10.64	-0.079			1383	2.09499		1383	3.1999		1383	7.12695		1383	4.75723			1766	1.27871	1766	2.85416	1766	5.21766
			10.6782	-0.024	9.79	0.004			10.68	-0.094			1383.5	2.06781		1383.5	3.20761		1383.5	7.32802		1383.5	4.69593			1767	1.29468	1767	2.50043	1767	4.53797
			10.7181	-0.005	9.82667	0.011			10.72	-0.115			1384	2.13778		1384	3.20452		1384	7.37122		1384	4.58068			1768	1.38998	1768	2.13162	1768	3.75891
			10.7581	-0.008	9.86333	-0.008			10.76	-0.123			1384.5	2.28835		1384.5	3.15622		1384.5	7.43104		1384.5	4.51815			1769	1.49443	1769	1.89681	1769	3.21677
			10.7981	-0.004	9.9	0.026			10.8	-0.117			1385	2.38132		1385	3.09969		1385	7.40113		1385	4.50711			1770	1.52624	1770	1.80763	1770	2.91213
			10.8381	0.018	9.93667	0.013			10.84	-0.11			1385.5	2.46663		1385.5	3.03083		1385.5	7.18511		1385.5	4.63462			1771	1.4297	1771	1.76066	1771	2.72087
			10.8781	0.015	9.97333	0.026			10.88	-0.064			1386	2.50027		1386	3.07297		1386	6.81622		1386	4.68735			1772	1.2323	1772	1.69582	1772	2.606
			10.9181	0.025	10.01	0.021			10.92	-0.082			1386.5	2.56539		1386.5	3.1408		1386.5	6.39747		1386.5	4.83203			1773	1.06621	1773	1.68957	1773	2.65165
			10.9581	0.036	10.0467	0.014			10.96	-0.094			1387	2.64263		1387	3.22816		1387	6.04187		1387	4.98038			1774	1.02215	1774	1.79621	1774	2.87811
			10.9981	0.061	10.0833	0.008			11	-0.096			1387.5	2.62931		1387.5	3.23844		1387.5	6.09339		1387.5	4.95341			1775	1.10792	1775	1.92697	1775	3.15023
			11.0381	0.06	10.12	0.015			11.04	-0.071			1388	2.60199		1388	3.18243		1388	6.23463		1388	4.91908			1776	1.27772	1776	1.96682	1776	3.30539
			11.0781	0.104	10.1567	0.032			11.08	-0.107			1388.5	2.53418		1388.5	3.12539		1388.5	6.5005		1388.5	4.64443			1777	1.40866	1777	1.89143	1777	3.27018
			11.1181	0.12	10.1933	0.032			11.12	-0.068			1389	2.53391		1389	3.05036		1389	6.64008		1389	4.43722			1778	1.45842	1778	1.7514	1778	3.06907
			11.1581	0.122	10.23	0.018			11.16	-0.108			1389.5	2.54608		1389.5	2.99897		1389.5	6.63676		1389.5	4.3563			1779	1.54158	1779	1.67729	1779	2.80412
			11.1981	0.123	10.2667	-0.022			11.2	-0.112			1390	2.57481		1390	3.00617		1390	6.60685		1390	4.3845			1780	1.67178	1780	1.75743	1780	2.60003
			11.2381	0.139	10.3033	0.015			11.24	-0.104			1390.5	2.55503		1390.5	3		1390.5	6.63177		1390.5	4.45316			1781	1.72339	1781	1.92202	1781	2.50694
			11.278	0.181	10.34	0.018			11.28	-0.121			1391	2.44228		1391	3.03905		1391	6.68993		1391	4.51692			1782	1.66157	1782	2.03059	1782	2.44995
			11.318	0.167	10.3767	0.016			11.32	-0.079			1391.5	2.36302		1391.5	2.99178		1391.5	6.6999		1391.5	4.55616			1783	1.5375	1783	2.00862	1783	2.32493
			11.358	0.187	10.4133	0.043			11.36	-0.092			1392	2.18313		1392	3.00411		1392	6.62346		1392	4.6616			1784	1.40743	1784	1.91598	1784	2.15068
			11.398	0.192	10.45	0.075			11.4	-0.046			1392.5	2.05517		1392.5	3.02775		1392.5	6.56032		1392.5	4.73026			1785	1.29901	1785	1.84403	1785	2.05997
			11.438	0.232	10.4867	0.051			11.44	-0.054			1393	2.02153		1393	3.09969		1393	6.61017		1393	4.80628			1786	1.2245	1786	1.78027	1786	2.15426
			11.478	0.279	10.5233	0.074			11.48	-0.075			1393.5	2.06647		1393.5	3.15159		1393.5	6.7564		1393.5	4.83693			1787	1.21312	1787	1.6439	1787	2.27301
			11.518	0.317	10.56	0.112			11.52	-0.097			1394	2.24004		1394	3.17163		1394	6.91924		1394	4.89456			1788	1.27141	1788	1.40306	1788	2.21811
			11.558	0.318	10.5967	0.097			11.56	-0.097			1394.5	2.382		1394.5	3.15005		1394.5	7.11034		1394.5	5.09564			1789	1.38614	1789	1.17923	1789	2.04953
			11.598	0.316	10.6333	0.111			11.6	-0.066			1395	2.52947		1395	3.14954		1395	7.03888		1395	5.30898			1790	1.51213	1790	1.09651	1790	2.02715
			11.638	0.368	10.67	0.137			11.64	-0.102			1395.5	2.669		1395.5	3.18705		1395.5	6.99236		1395.5	5.37273			1791	1.57042	1791	1.1885	1791	2.17246
			11.678	0.4	10.7067	0.149			11.68	-0.052			1396	2.76776		1396	3.32631		1396	6.83616		1396	5.32124			1792	1.54035	1792	1.32723	1792	2.24347
			11.718	0.397	10.7433	0.169			11.72	-0.063			1396.5	2.8606		1396.5	3.36382		1396.5	6.7431		1396.5	5.15449			1793	1.48168	1793	1.33262	1793	2.15187
			11.758	0.403	10.78	0.179			11.76	-0.093			1397	2.84715		1397	3.46043		1397	6.78963		1397	6.34012			1794	1.4354	1794	1.23934	1794	2.0191
			11.798	0.414	10.8167	0.216			11.8	-0.078			1397.5	2.75027		1397.5	3.39054		1397.5	6.8561		1397.5	7.82982			1795	1.37921	1795	1.14606	1795	1.86603
			11.838	0.435	10.8533	0.298			11.84	-0.054			1398	2.6098		1398	3.31244		1398	6.84613		1398	10.5493			1796	1.37054	1796	1.07928	1796	1.65597
			11.8779	0.435	10.89	0.329			11.88	-0.042			1398.5	2.31297		1398.5	3.28006		1398.5	6.97075		1398.5	12.5392			1797	1.44827	1797	1.06894	1797	1.50709
			11.9179	0.426	10.9267	0.388			11.92	-0.065			1399	2.14343		1399	3.23433		1399	7.09206		1399	14.6346			1798	1.5146	1798	1.15726	1798	1.53663
			11.9579	0.467	10.9633	0.42			11.96	-0.032			1399.5	2.07858		1399.5	3.23278		1399.5	7.28149		1399.5	16.0324			1799	1.50371	1799	1.2667	1799	1.66075
			11.9979	0.507	11	0.453			12	-0.026			1400	2.12217		1400	3.26208		1400	7.38119		1400	17.332			1800	1.50285	1800	1.32637	1800	1.74221
			12.0379	0.51	11.0367	0.533			12.04	-0.042			1400.5	2.27274		1400.5	3.2816		1400.5	7.2333		1400.5	17.9831			1801	1.59505	1801	1.43559	1801	1.84693
			12.0779	0.541	11.0733	0.582			12.08	-0.033			1401	2.31136		1401	3.39568		1401	6.94583		1401	17.7538			1802	1.75186	1802	1.62818	1802	2.04953
			12.1179	0.632	11.11	0.653			12.12	0.032			1401.5	2.29978		1401.5	3.45427		1401.5	6.70987		1401.5	17.3847			1803	1.86733	1803	1.70573	1803	2.19583
			12.1579	0.694	11.1467	0.682			12.16	0.01			1402	2.30678		1402	3.51079		1402	6.43735		1402	16.0642			1804	1.87054	1804	1.56743	1804	2.17992
			12.1979	0.855	11.1833	0.768			12.2	0			1402.5	2.33504		1402.5	3.47688		1402.5	6.41409		1402.5	15.2158			1805	1.85198	1805	1.36536	1805	2.08235
			12.2379	0.988	11.22	0.798			12.24	0.04			1403	2.47632		1403	3.38849		1403	6.39415		1403	13.1339			1806	1.92673	1806	1.27445	1806	1.95435
			12.2779	1.212	11.2567	0.843			12.28	0.028			1403.5	2.57078		1403.5	3.28263		1403.5	6.39415		1403.5	11.3364			1807	2.02475	1807	1.21478	1807	1.75981
			12.3179	1.467	11.2933	0.896			12.32	0.038			1404	2.59661		1404	3.17318		1404	6.46062		1404	9.13561			1808	2.00619	1808	1.13873	1808	1.54617
			12.3579	1.728	11.33	0.937			12.36	0.107			1404.5	2.55786		1404.5	3.111		1404.5	6.54038		1404.5	7.88131			1809	1.88911	1809	1.15511	1809	1.43369
			12.3979	1.996	11.3667	1.038			12.4	0.15			1405	2.53566		1405	3.03649		1405	6.44234		1405	6.86979			1810	1.78861	1810	1.24386	1810	1.45189
			12.4378	2.299	11.4033	1.065			12.44	0.228			1405.5	2.55005		1405.5	2.93217		1405.5	6.45729		1405.5	6.42472			1811	1.74125	1811	1.19888	1811	1.48292
			12.4778	2.644	11.44	1.128			12.48	0.281			1406	2.64639		1406	2.86485		1406	6.27285		1406	5.83865			1812	1.75161	1812	0.993753	1812	1.51335
			12.5178	2.984	11.4767	1.177			12.52	0.4			1406.5	2.69645		1406.5	2.81603		1406.5	6.33101		1406.5	5.26484			1813	1.79653	1813	0.840155	1813	1.59033
			12.5578	3.334	11.5133	1.238			12.56	0.506			1407	2.72201		1407	2.83762		1407	6.34596		1407	4.61378			1814	1.80272	1814	0.906721	1814	1.5966
			12.5978	3.671	11.55	1.349			12.6	0.657			1407.5	2.7099		1407.5	2.83967		1407.5	6.36756		1407.5	4.26189			1815	1.72327	1815	1.08272	1815	1.43906
			12.6378	3.919	11.5867	1.468			12.64	0.906			1408	2.76238		1408	2.90339		1408	6.22134		1408	4.22879			1816	1.60483	1816	1.20788	1816	1.26033
			12.6778	4.138	11.6233	1.528			12.68	1.159			1408.5	2.80947		1408.5	2.88078		1408.5	6.06181		1408.5	4.436			1817	1.52847	1817	1.19848	1817	1.2114
			12.7178	4.218	11.66	1.651			12.72	1.453			1409	2.77987		1409	2.87564		1409	5.8458		1409	4.69103			1818	1.50594	1818	1.06463	1818	1.23646
			12.7578	4.257	11.6967	1.801			12.76	1.808			1409.5	2.70048		1409.5	2.86434		1409.5	5.7677		1409.5	4.80873			1819	1.50681	1819	0.951099	1819	1.24959
			12.7978	4.326	11.7333	1.924			12.8	2.246			1410	2.55893		1410	2.852		1410	5.80924		1410	4.70329			1820	1.53762	1820	0.987075	1820	1.26093
			12.8378	4.346	11.77	2.091			12.84	2.616			1410.5	2.43918		1410.5	2.89774		1410.5	5.86574		1410.5	4.51692			1821	1.64975	1821	1.14907	1821	1.36178
			12.8778	4.264	11.8067	2.284			12.88	2.95			1411	2.38724		1411	2.91572		1411	5.91226		1411	4.23982			1822	1.82277	1822	1.33865	1822	1.62256
			12.9178	4.094	11.8433	2.445			12.92	3.423			1411.5	2.34809		1411.5	2.85509		1411.5	5.88235		1411.5	4.02158			1823	1.86943	1823	1.42654	1823	1.93257
			12.9578	3.975	11.88	2.627			12.96	3.861			1412	2.2979		1412	2.79137		1412	5.89897		1412	3.84993			1824	1.71906	1824	1.33175	1824	2.03073
			12.9978	3.824	11.9167	2.809			13	4.221			1412.5	2.2683		1412.5	2.69116		1412.5	5.92223		1412.5	3.74939			1825	1.52178	1825	1.14563	1825	1.81849
			13.0377	3.644	11.9533	3.012			13.04	4.485			1413	2.22094		1413	2.65057		1413	5.81256		1413	3.76165			1826	1.44932	1826	1.01056	1826	1.53931
			13.0777	3.504	11.99	3.299			13.08	4.701			1413.5	2.27341		1413.5	2.61665		1413.5	5.64307		1413.5	3.84257			1827	1.50965	1827	0.985782	1827	1.43458
			13.1177	3.327	12.0267	3.555			13.12	4.893			1414	2.29386		1414	2.64543		1414	5.41874		1414	3.97008			1828	1.62673	1828	0.998707	1828	1.43578
			13.1577	3.146	12.0633	3.85			13.16	4.929			1414.5	2.34257		1414.5	2.61459		1414.5	5.36723		1414.5	4.08288			1829	1.67574	1829	0.983628	1829	1.38983
			13.1977	2.958	12.1	4.148			13.2	4.996			1415	2.35778		1415	2.63515		1415	5.38385		1415	4.10005			1830	1.60526	1830	0.971779	1830	1.30449
			13.2377	2.752	12.1367	4.502			13.24	5.017			1415.5	2.39128		1415.5	2.6629		1415.5	5.43702		1415.5	4.08043			1831	1.5146	1831	0.998277	1831	1.29226
			13.2777	2.663	12.1733	4.929			13.28	4.992			1416	2.4961		1416	2.73176		1416	5.51844		1416	4.05959			1832	1.50173	1832	1.02387	1832	1.34447
			13.3177	2.567	12.21	5.356			13.32	4.886			1416.5	2.55974		1416.5	2.84687		1416.5	5.60651		1416.5	4.00319			1833	1.52426	1833	1.01982	1833	1.37491
			13.3577	2.464	12.2467	5.916			13.36	4.714			1417	2.6429		1417	2.93422		1417	5.60319		1417	3.95537			1834	1.50644	1834	1.00172	1834	1.3576
			13.3977	2.367	12.2833	6.552			13.4	4.621			1417.5	2.62056		1417.5	2.95067		1417.5	5.62147		1417.5	3.89529			1835	1.48465	1835	1.00057	1835	1.28659
			13.4377	2.286	12.32	7.337			13.44	4.453			1418	2.56109		1418	2.97225		1418	5.46693		1418	3.89161			1836	1.51597	1836	1.06441	1836	1.19648
			13.4777	2.263	12.3567	8.342			13.48	4.303			1418.5	2.49462		1418.5	2.95581		1418.5	5.38385		1418.5	3.96763			1837	1.57908	1837	1.1844	1837	1.21095
			13.5177	2.303	12.3933	9.57			13.52	4.114			1419	2.45614		1419	2.93628		1419	5.31572		1419	4.04855			1838	1.60235	1838	1.22404	1838	1.37341
			13.5577	2.36	12.43	11.131			13.56	3.966			1419.5	2.40797		1419.5	2.87153		1419.5	5.16451		1419.5	4.02894			1839	1.54332	1839	1.09802	1839	1.55304
			13.5976	2.494	12.4667	12.953			13.6	3.771			1420	2.37715		1420	2.81449		1420	4.97674		1420	4.00441			1840	1.46262	1840	0.909953	1840	1.6518
			13.6376	2.653	12.5033	15.438			13.64	3.583			1420.5	2.31499		1420.5	2.79394		1420.5	4.75739		1420.5	3.84012			1841	1.45767	1841	0.867299	1841	1.66075
			13.6776	2.877	12.54	19.032			13.68	3.434			1421	2.17465		1421	2.87461		1421	4.63942		1421	3.74693			1842	1.53564	1842	1.0237	1842	1.57362
			13.7176	3.152	12.5767	23.117			13.72	3.301			1421.5	2.05934		1421.5	2.87667		1421.5	4.68262		1421.5	3.67705			1843	1.59653	1843	1.2486	1843	1.42145
			13.7576	3.573	12.6133	27.95			13.76	3.084			1422	1.95829		1422	2.88592		1422	4.8787		1422	3.47229			1844	1.59728	1844	1.32917	1844	1.25078
			13.7976	4.152	12.65	33.418			13.8	2.939			1422.5	1.87594		1422.5	2.76053		1422.5	5.1778		1422.5	3.33006			1845	1.5698	1845	1.17234	1845	1.10816
			13.8376	4.947	12.6867	39.614			13.84	2.825			1423	1.86276		1423	2.60843		1423	5.40877		1423	3.2332			1846	1.5245	1846	0.935804	1846	0.982247
			13.8776	6.184	12.7233	46.408			13.88	2.615			1423.5	1.8606		1423.5	2.45118		1423.5	5.5118		1423.5	3.30064			1847	1.43936	1847	0.800948	1847	0.879606
			13.9176	7.932	12.76	53.029			13.92	2.481			1424	1.86033		1424	2.31655		1424	5.37056		1424	3.5434			1848	1.33812	1848	0.789746	1848	0.805609
			13.9576	10.602	12.7967	60.752			13.96	2.418			1424.5	1.95358		1424.5	2.25128		1424.5	5.23928		1424.5	3.89897			1849	1.29629	1849	0.794916	1849	0.797255
			13.9976	14.213	12.8333	68.124			14	2.31			1425	2.09997		1425	2.23227		1425	5.11466		1425	4.21775			1850	1.32995	1850	0.759156	1850	0.871252
			14.0376	19.025	12.87	74.858			14.04	2.225			1425.5	2.23466		1425.5	2.31449		1425.5	5.00831		1425.5	4.41883			1851	1.36361	1851	0.717794	1851	0.97986
			14.0776	25.023	12.9067	81.337			14.08	2.187			1426	2.37258		1426	2.43165		1426	5.00997		1426	4.4127			1852	1.37364	1852	0.754201	1852	1.14605
			14.1176	32.645	12.9433	86.643			14.12	2.137			1426.5	2.44847		1426.5	2.52878		1426.5	5.01828		1426.5	4.22143			1853	1.38589	1853	0.919	1853	1.5223
			14.1576	41.357	12.98	90.596			14.16	2.114			1427	2.49112		1427	2.62795		1427	5.10469		1427	4.00441			1854	1.39208	1854	1.13938	1854	2.06982
			14.1975	51.895	13.0167	93.1			14.2	2.138			1427.5	2.61087		1427.5	2.62898		1427.5	5.24094		1427.5	3.79843			1855	1.37636	1855	1.23761	1855	2.35775
			14.2375	63.936	13.0533	94.405			14.24	2.156			1428	2.74354		1428	2.65879		1428	5.32735		1428	3.7641			1856	1.37203	1856	1.20207	1856	2.17276
			14.2775	76.405	13.09	96.098			14.28	2.163			1428.5	2.81485		1428.5	2.66906		1428.5	5.43702		1428.5	3.82295			1857	1.37797	1857	1.18957	1857	1.84037
			14.3175	89.45	13.1267	96.487			14.32	2.173			1429	2.80274		1429	2.68962		1429	5.48355		1429	3.97989			1858	1.33465	1858	1.20078	1858	1.73713
			14.3575	101.72	13.1633	95.486			14.36	2.239			1429.5	2.71528		1429.5	2.63772		1429.5	5.53008		1429.5	4.18833			1859	1.25842	1859	1.09651	1859	1.77324
			14.3975	111.646	13.2	93.744			14.4	2.287			1430	2.59486		1430	2.60329		1430	5.53174		1430	4.33423			1860	1.23094	1860	0.905429	1860	1.78129
			14.4375	119.108	13.2367	91.543			14.44	2.295			1430.5	2.53633		1430.5	2.56835		1430.5	5.46029		1430.5	4.35753			1861	1.26931	1861	0.788597	1861	1.78338
			14.4775	125.405	13.2733	89.042			14.48	2.315			1431	2.55651		1431	2.56012		1431	5.40379		1431	4.20795			1862	1.31163	1862	0.825075	1862	1.83918
			14.5175	131.133	13.31	86.452			14.52	2.297			1431.5	2.57441		1431.5	2.5704		1431.5	5.33898		1431.5	4.0179			1863	1.34901	1863	1.02284	1863	1.99672
			14.5575	133.509	13.3467	83.394			14.56	2.318			1432	2.66833		1432	2.54882		1432	5.22765		1432	3.90755			1864	1.43379	1864	1.29836	1864	2.29867
			14.5975	133.058	13.3833	80.158			14.6	2.281			1432.5	2.70721		1432.5	2.48715		1432.5	5.18445		1432.5	3.85483			1865	1.53713	1865	1.46144	1865	2.56781
			14.6375	130.75	13.42	76.832			14.64	2.238			1433	2.78525		1433	2.43988		1433	4.98504		1433	3.84012			1866	1.59084	1866	1.40974	1866	2.57318
			14.6775	127.144	13.4567	73.413			14.68	2.2			1433.5	2.77987		1433.5	2.38232		1433.5	4.8654		1433.5	3.71751			1867	1.55644	1867	1.26454	1867	2.37506
			14.7175	122.504	13.4933	69.895			14.72	2.124			1434	2.74085		1434	2.39671		1434	4.81223		1434	3.59613			1868	1.46485	1868	1.19604	1868	2.18171
			14.7574	116.881	13.53	66.812			14.76	2.082			1434.5	2.65326		1434.5	2.37205		1434.5	4.80558		1434.5	3.45758			1869	1.39909	1869	1.1699	1869	2.04008
			14.7974	110.402	13.5667	64.086			14.8	1.986			1435	2.56001		1435	2.32682		1435	4.97507		1435	3.39627			1870	1.43366	1870	1.10039	1870	1.98836
			14.8374	103.497	13.6033	61.486			14.84	1.881			1435.5	2.54171		1435.5	2.2703		1435.5	4.97175		1435.5	3.3693			1871	1.55	1871	1.00732	1871	2.04923
			14.8774	96.102	13.64	58.397			14.88	1.818			1436	2.43474		1436	2.20452		1436	4.96843		1436	3.25405			1872	1.62838	1872	0.969122	1872	2.17057
			14.9174	88.777	13.6767	55.085			14.92	1.699			1436.5	2.3458		1436.5	2.20915		1436.5	4.91193		1436.5	3.1437			1873	1.57871	1873	1.03447	1873	2.26525
			14.9574	82.295	13.7133	52.31			14.96	1.634			1437	2.22686		1437	2.27852		1437	4.78897		1437	3.0358			1874	1.43595	1874	1.14907	1874	2.22796
			14.9974	76.37	13.75	49.907			15	1.472			1437.5	2.13482		1437.5	2.28983		1437.5	4.85876		1437.5	3.03825			1875	1.26411	1875	1.16674	1875	2.02775
			15.0374	70.444	13.7867	47.74			15.04	1.362			1438	2.17142		1438	2.36382		1438	4.81888		1438	3.18293			1876	1.13906	1876	1.05343	1876	1.85589
			15.0774	63.447	13.8233	45.669			15.08	1.261			1438.5	2.18716		1438.5	2.38746		1438.5	4.81555		1438.5	3.41344			1877	1.11015	1877	0.969194	1877	1.84127
			15.1174	57.059	13.86	43.845			15.12	1.234			1439	2.18286		1439	2.47842		1439	4.76404		1439	3.70034			1878	1.18366	1878	0.999569	1878	1.86484
			15.1574	51.624	13.8967	42.184			15.16	1.148			1439.5	2.09647		1439.5	2.52518		1439.5	4.77733		1439.5	3.84257			1879	1.30371	1879	1.07023	1879	1.99135
			15.1974	46.849	13.9333	40.305			15.2	1.003			1440	1.98735		1440	2.58582		1440	4.78897		1440	3.9848			1880	1.40644	1880	1.10513	1880	2.4592
			15.2374	42.319	13.97	38.709			15.24	0.927			1440.5	1.98681		1440.5	2.5406		1440.5	4.87205		1440.5	3.97499			1881	1.50507	1881	1.08466	1881	3.06042
			15.2774	38.299	14.0067	37.266			15.28	0.818			1441	1.99139		1441	2.43268		1441	4.85543		1441	3.88916			1882	1.5948	1882	1.07798	1882	3.30777
			15.3174	34.477	14.0433	35.856			15.32	0.772			1441.5	2.04521		1441.5	2.35817		1441.5	4.779		1441.5	3.81927			1883	1.5849	1883	1.16738	1883	3.18812
			15.3573	30.513	14.08	34.662			15.36	0.704			1442	1.97847		1442	2.29702		1442	4.78564		1442	3.65253			1884	1.40644	1884	1.24774	1884	2.90258
			15.3973	27.152	14.1167	33.811			15.4	0.662			1442.5	1.81808		1442.5	2.27441		1442.5	4.88534		1442.5	3.49804			1885	1.15611	1885	1.19216	1885	2.4586
			15.4373	23.974	14.1533	33.238			15.44	0.585			1443	1.69833		1443	2.30216		1443	5.08142		1443	3.38892			1886	0.998515	1886	1.08057	1886	2.0009
			15.4773	21.097	14.19	32.553			15.48	0.52			1443.5	1.66442		1443.5	2.29291		1443.5	5.29079		1443.5	3.32516			1887	1.00186	1887	1.08962	1887	1.8347
			15.5173	18.778	14.2267	31.402			15.52	0.458			1444	1.74731		1444	2.30216		1444	5.44367		1444	3.30554			1888	1.08787	1888	1.18354	1888	1.86663
			15.5573	16.994	14.2633	30.445			15.56	0.426			1444.5	1.86545		1444.5	2.34532		1444.5	5.4337		1444.5	3.28838			1889	1.15767	1889	1.17342	1889	1.78577
			15.5973	15.307	14.3	29.678			15.6	0.378			1445	1.93407		1445	2.35046		1445	5.43204		1445	3.28225			1890	1.19059	1890	0.993968	1890	1.54319
			15.6373	13.189	14.3367	28.915			15.64	0.314			1445.5	1.92304		1445.5	2.3186		1445.5	5.40047		1445.5	3.30309			1891	1.22785	1891	0.791469	1891	1.36148
			15.6773	11.334	14.3733	28.163			15.68	0.302			1446	1.94443		1446	2.31809		1446	5.36058		1446	3.39014			1892	1.28812	1892	0.78156	1892	1.38744
			15.7173	9.992	14.41	27.407			15.72	0.244			1446.5	2.05557		1446.5	2.28828		1446.5	5.21934		1446.5	3.42815			1893	1.33465	1893	0.946575	1893	1.58317
			15.7573	8.796	14.4467	26.629			15.76	0.241			1447	2.23278		1447	2.31449		1447	4.98504		1447	3.45022			1894	1.34134	1894	1.09974	1894	1.81531
			15.7973	7.792	14.4833	25.636			15.8	0.174			1447.5	2.37621		1447.5	2.29496		1447.5	4.78564		1447.5	3.3693			1895	1.30594	1895	1.11245	1895	1.95972
			15.8373	6.874	14.52	24.658			15.84	0.16			1448	2.40097		1448	2.27646		1448	4.61615		1448	3.30799			1896	1.25866	1896	0.998061	1896	1.95226
			15.8773	6.08	14.5567	23.645			15.88	0.098			1448.5	2.19456		1448.5	2.21891		1448.5	4.69259		1448.5	3.30799			1897	1.21646	1897	0.867945	1897	1.77503
			15.9172	5.243	14.5933	22.539			15.92	0.067			1449	2.01857		1449	2.21686		1449	4.77567		1449	3.28838			1898	1.17723	1898	0.815597	1898	1.5235
			15.9572	4.568	14.63	21.415			15.96	0.043			1449.5	1.91389		1449.5	2.24152		1449.5	4.80891		1449.5	3.27121			1899	1.13775	1899	0.829599	1899	1.33922
			15.9972	3.94	14.6667	20.482			16	0.058			1450	1.97686		1450	2.30884		1450	4.9003		1450	3.19029			1900	1.10644	1900	0.839293	1900	1.25496
			16.0372	3.448	14.7033	19.7			16.04	0.047			1450.5	2.15622		1450.5	2.36845		1450.5	4.91027		1450.5	3.11427			1901	1.08366	1901	0.812581	1901	1.26033
			16.0772	3.02	14.74	18.905			16.08	0.02			1451	2.25646		1451	2.41264		1451	5.08807		1451	3.12776			1902	1.05891	1902	0.773517	1902	1.3387
			16.1172	2.697	14.7767	17.774			16.12	-0.015			1451.5	2.3092		1451.5	2.40699		1451.5	5.28747		1451.5	3.14738			1903	1.02896	1903	0.761525	1903	1.40355
			16.1572	2.42	14.8133	16.678			16.16	-0.017			1452	2.26561		1452	2.41007		1452	5.29412		1452	3.26385			1904	1.02706	1904	0.805687	1904	1.40295
			16.1972	2.112	14.85	15.721			16.2	0.003			1452.5	2.24125		1452.5	2.40545		1452.5	5.11964		1452.5	3.33865			1905	1.07525	1905	0.871176	1905	1.34149
			16.2372	1.831	14.8867	14.828			16.24	-0.007			1453	2.18743		1453	2.42292		1453	4.74244		1453	3.34478			1906	1.14035	1906	0.889703	1906	1.24422
			16.2772	1.613	14.9233	14.002			16.28	-0.013			1453.5	2.12419		1453.5	2.39825		1453.5	4.445		1453.5	3.37543			1907	1.19554	1907	0.850711	1907	1.25138
			16.3172	1.448	14.96	13.177			16.32	0			1454	2.04642		1454	2.36896		1454	4.24892		1454	3.30677			1908	1.23007	1908	0.791038	1908	1.45457
			16.3572	1.277	14.9967	12.516			16.36	-0.008			1454.5	1.90501		1454.5	2.29805		1454.5	4.19741		1454.5	3.205			1909	1.21188	1909	0.711331	1909	1.64165
			16.3972	1.156	15.0333	11.74			16.4	-0.03			1455	1.8197		1455	2.21891		1455	4.2107		1455	3.15105			1910	1.12921	1910	0.609651	1910	1.58198
			16.4372	1.048	15.07	10.957			16.44	-0.047			1455.5	1.77691		1455.5	2.12436		1455.5	4.25058		1455.5	3.06768			1911	1.03787	1911	0.565274	1911	1.38565
			16.4771	0.967	15.1067	10.232			16.48	-0.047			1456	1.80544		1456	2.09353		1456	4.19408		1456	3.09465			1912	1.01052	1912	0.61676	1912	1.3203
			16.5171	0.859	15.1433	9.513			16.52	-0.04			1456.5	1.93757		1456.5	2.13566		1456.5	4.17082		1456.5	3.26876			1913	1.04653	1913	0.686773	1913	1.37312
			16.5571	0.788	15.18	8.788			16.56	-0.061			1457	2.12379		1457	2.24152		1457	4.2107		1457	3.49436			1914	1.08267	1914	0.696467	1914	1.38356
			16.5971	0.721	15.2167	8.167			16.6	-0.039			1457.5	2.28579		1457.5	2.31963		1457.5	4.24726		1457.5	3.69789			1915	1.0901	1915	0.651013	1915	1.37073
			16.6371	0.653	15.2533	7.689			16.64	-0.069			1458	2.41954		1458	2.38232		1458	4.35693		1458	3.86219			1916	1.08441	1916	0.610944	1916	1.38028
			16.6771	0.63	15.29	7.269			16.68	-0.067			1458.5	2.45614		1458.5	2.34224		1458.5	4.42672		1458.5	3.80824			1917	1.08193	1917	0.617837	1917	1.29793
			16.7171	0.574	15.3267	6.711			16.72	-0.051			1459	2.37621		1459	2.28058		1459	4.4234		1459	3.71996			1918	1.05396	1918	0.654028	1918	1.1004
			16.7571	0.55	15.3633	6.129			16.76	-0.055			1459.5	2.29925		1459.5	2.20452		1459.5	4.39681		1459.5	3.5336			1919	1.00891	1919	0.669539	1919	1.02163
			16.7971	0.519	15.4	5.648			16.8	-0.082			1460	2.19214		1460	2.13875		1460	4.38352		1460	3.31535			1920	1	1920	0.666092	1920	1.1553
			16.8371	0.463	15.4367	5.198			16.84	-0.076			1460.5	2.16039		1460.5	2.1223		1460.5	4.32037		1460.5	3.12653			1921	1.0495	1921	0.692231	1921	1.32737
			16.8771	0.442	15.4733	4.828			16.88	-0.059			1461	2.16685		1461	2.19219		1461	4.29379		1461	2.94507			1922	1.12376	1922	0.743502	1922	1.36993
			16.9171	0.421	15.51	4.442			16.92	-0.052			1461.5	2.15662		1461.5	2.28469		1461.5	4.24393		1461.5	2.95243			1923	1.1771	1923	0.751616	1923	1.26869
			16.9571	0.428	15.5467	4.144			16.96	-0.087			1462	2.18541		1462	2.40904		1462	4.31705		1462	3.09098			1924	1.2125	1924	0.70293	1924	1.07785
			16.9971	0.429	15.5833	3.829			17	-0.053			1462.5	2.17922		1462.5	2.45889		1462.5	4.43891		1462.5	3.34355			1925	1.26176	1925	0.672986	1925	0.854244
			17.0371	0.417	15.62	3.493			17.04	-0.043			1463	2.17539		1463	2.4481		1463	4.64606		1463	3.54586			1926	1.32129	1926	0.713701	1926	0.736387
			17.077	0.365	15.6567	3.221			17.08	-0.066			1463.5	2.2095		1463.5	2.33042		1463.5	4.78398		1463.5	3.52624			1927	1.34497	1927	0.757145	1927	0.795663
			17.117	0.37	15.6933	2.977			17.12	-0.054			1464	2.19793		1464	2.18756		1464	4.6793		1464	3.40731			1928	1.28391	1928	0.715783	1928	0.915013
			17.157	0.357	15.73	2.694			17.16	-0.06			1464.5	2.19604		1464.5	2.04214		1464.5	4.57793		1464.5	3.23443			1929	1.16015	1929	0.622146	1929	0.990601
			17.197	0.346	15.7667	2.479			17.2	-0.079			1465	2.22591		1465	1.93268		1465	4.36856		1465	3.18048			1930	1.04604	1930	0.562689	1930	1.01149
			17.237	0.333	15.8033	2.29			17.24	-0.058			1465.5	2.19779		1465.5	1.89723		1465.5	4.17082		1465.5	3.24792			1931	1.00421	1931	0.570875	1931	0.991198
			17.277	0.326	15.84	2.151			17.28	-0.059			1466	2.13644		1466	1.91367		1466	3.98471		1466	3.30554			1932	1.04035	1932	0.605773	1932	0.93033
			17.317	0.318	15.8767	1.96			17.32	-0.078			1466.5	2.0923		1466.5	1.96711		1466.5	3.86507		1466.5	3.38646			1933	1.1	1933	0.642396	1933	0.842011
			17.357	0.341	15.9133	1.792			17.36	-0.108			1467	2.02099		1467	2.02878		1467	3.7554		1467	3.42325			1934	1.13391	1934	0.673848	1934	0.780546
			17.397	0.393	15.95	1.626			17.4	-0.056			1467.5	2.00431		1467.5	2.07605		1467.5	3.8119		1467.5	3.5434			1935	1.13651	1935	0.67277	1935	0.808892
			17.437	0.353	15.9867	1.52			17.44	-0.062			1468	2.04171		1468	2.15005		1468	4.03789		1468	3.66111			1936	1.12537	1936	0.667169	1936	0.909742
			17.477	0.327	16.0233	1.407			17.48	-0.074			1468.5	2.05947		1468.5	2.18911		1468.5	4.11432		1468.5	3.67337			1937	1.11931	1937	0.728996	1937	0.991795
			17.517	0.359	16.06	1.292			17.52	-0.103			1469	2.03552		1469	2.26208		1469	4.21735		1469	3.67337			1938	1.12178	1938	0.848341	1938	1.01387
			17.557	0.365	16.0967	1.258			17.56	-0.107			1469.5	1.97807		1469.5	2.24101		1469.5	4.16417		1469.5	3.47352			1939	1.12723	1939	0.962947	1939	1.02462
			17.597	0.357	16.1333	1.161			17.6	-0.118			1470	1.92694		1470	2.25899		1470	4.02459		1470	3.28225			1940	1.1198	1940	1.01853	1940	1.04013
			17.6369	0.381	16.17	1.06			17.64	-0.13			1470.5	1.82481		1470.5	2.2446		1470.5	4.09771		1470.5	3.11672			1941	1.09839	1941	0.9972	1941	1.00522
			17.6769	0.387	16.2067	1.021			17.68	-0.14			1471	1.86437		1471	2.25283		1471	4.1542		1471	3.04438			1942	1.10464	1942	0.923955	1942	0.93391
			17.7169	0.366	16.2433	0.929			17.72	-0.141			1471.5	1.91873		1471.5	2.26927		1471.5	4.17414		1471.5	3.00883			1943	1.16337	1943	0.862703	1943	0.962554
			17.7569	0.363	16.28	0.873			17.76	-0.123			1472	2.00404		1472	2.26105		1472	4.11765		1472	3.04561			1944	1.22327	1944	0.850926	1944	1.09682
			17.7969	0.341	16.3167	0.803			17.8	-0.137			1472.5	2.04225		1472.5	2.22405		1472.5	3.98139		1472.5	3.08485			1945	1.22995	1945	0.860836	1945	1.17798
			17.8369	0.314	16.3533	0.747			17.84	-0.102			1473	1.9225		1473	2.17266		1473	3.90828		1473	3.07258			1946	1.18639	1946	0.810211	1946	1.16754
			17.8769	0.341	16.39	0.73			17.88	-0.124			1473.5	1.82791		1473.5	2.15622		1473.5	3.87172		1473.5	3.16209			1947	1.12401	1947	0.669108	1947	1.16545
			17.9169	0.326	16.4267	0.703			17.92	-0.122			1474	1.7204		1474	2.18294		1474	3.99468		1474	3.21113			1948	1.08094	1948	0.529513	1948	1.21498
			17.9569	0.32	16.4633	0.668			17.96	-0.116			1474.5	1.70129		1474.5	2.22405		1474.5	4.0761		1474.5	3.36807			1949	1.06559	1949	0.502801	1949	1.27734
			17.9969	0.336	16.5	0.613			18	-0.143			1475	1.8162		1475	2.27235		1475	4.18079		1475	3.56793			1950	1.05941	1950	0.609436	1950	1.32866
			18.0369	0.333	16.5367	0.562			18.04	-0.118			1475.5	1.95533		1475.5	2.17061		1475.5	4.29711		1475.5	3.7126			1951	1.02475	1951	0.750969	1951	1.33851
			18.0769	0.296	16.5733	0.545			18.08	-0.103			1476	2.15447		1476	2.05036		1476	4.22399		1476	3.84993			1952	0.977888	1952	0.838001	1952	1.27426
			18.1169	0.271	16.61	0.512			18.12	-0.12			1476.5	2.38361		1476.5	1.97944		1476.5	4.18744		1476.5	3.79353			1953	0.981559	1953	0.841879	1953	1.18872
			18.1569	0.281	16.6467	0.507			18.16	-0.09			1477	2.57925		1477	1.95067		1477	4.00631		1477	3.72487			1954	1.0547	1954	0.778975	1954	1.18872
			18.1969	0.253	16.6833	0.493			18.2	-0.084			1477.5	2.64047		1477.5	2.06423		1477.5	3.93819		1477.5	3.67337			1955	1.13614	1955	0.69539	1955	1.25914
			18.2368	0.229	16.72	0.495			18.24	-0.129			1478	2.60118		1478	2.22405		1478	4.00465		1478	3.61452			1956	1.15431	1956	0.66006	1956	1.29196
			18.2768	0.213	16.7567	0.482			18.28	-0.116			1478.5	2.4965		1478.5	2.31552		1478.5	4.02792		1478.5	3.64885			1957	1.06807	1957	0.693236	1957	1.2848
			18.3168	0.214	16.7933	0.446			18.32	-0.096			1479	2.34526		1479	2.37924		1479	4.20405		1479	3.55566			1958	0.92599	1958	0.732228	1958	1.28629
			18.3568	0.204	16.83	0.421			18.36	-0.11			1479.5	2.30463		1479.5	2.32682		1479.5	4.1542		1479.5	3.42447			1959	0.84604	1959	0.738475	1959	1.29315
			18.3968	0.225	16.8667	0.404			18.4	-0.148			1480	2.27045		1480	2.25026		1480	4.06281		1480	3.39014			1960	0.861304	1960	0.75894	1960	1.33463
			18.4368	0.195	16.9033	0.401			18.44	-0.13			1480.5	2.19591		1480.5	2.16033		1480.5	3.99136		1480.5	3.42079			1961	0.923432	1961	0.819905	1961	1.46004
			18.4768	0.217	16.94	0.39			18.48	-0.117			1481	2.11948		1481	2.08428		1481	3.83184		1481	3.60716			1962	0.960644	1962	0.856527	1962	1.5963
			18.5168	0.177	16.9767	0.357			18.52	-0.114			1481.5	2.00054		1481.5	2.02569		1481.5	3.88833		1481.5	3.66847			1963	0.958045	1963	0.842525	1963	1.62375
			18.5568	0.222	17.0133	0.353			18.56	-0.117			1482	1.91093		1482	2.0221		1482	3.93154		1482	3.62678			1964	0.950743	1964	0.849203	1964	1.55214
			18.5968	0.2	17.05	0.337			18.6	-0.105			1482.5	1.9046		1482.5	2.02518		1482.5	3.97142		1482.5	3.3975			1965	0.957178	1965	0.887333	1965	1.48172
			18.6368	0.17	17.0867	0.329			18.64	-0.135			1483	1.90205		1483	2.08633		1483	4.05783		1483	3.17067			1966	0.943564	1966	0.857605	1966	1.44532
			18.6768	0.17	17.1233	0.291			18.68	-0.123			1483.5	2.01238		1483.5	2.12436		1483.5	3.99801		1483.5	3.01618			1967	0.905941	1967	0.719087	1967	1.39997
			18.7168	0.183	17.16	0.268			18.72	-0.117			1484	2.05046		1484	2.14491		1484	3.96311		1484	2.9463			1968	0.876238	1968	0.58897	1968	1.34209
			18.7568	0.185	17.1967	0.304			18.76	-0.123			1484.5	2.05476		1484.5	2.14851		1484.5	3.93652		1484.5	2.94017			1969	0.863119	1969	0.570228	1969	1.303
			18.7967	0.156	17.2333	0.282			18.8	-0.106			1485	2.07885		1485	2.12847		1485	3.84181		1485	2.88377			1970	0.881683	1970	0.613529	1970	1.28599
			18.8367	0.153	17.27	0.283			18.84	-0.086			1485.5	2.04306		1485.5	2.0853		1485.5	3.85842		1485.5	2.79794			1971	0.966667	1971	0.646991	1971	1.27087
			18.8767	0.159	17.3067	0.257			18.88	-0.118			1486	2.11249		1486	2.03494		1486	3.91658		1486	2.70721			1972	1.09043	1972	0.685624	1972	1.24919
			18.9167	0.166	17.3433	0.263			18.92	-0.106			1486.5	2.23641		1486.5	1.99846		1486.5	3.95646		1486.5	2.62138			1973	1.18663	1973	0.741491	1973	1.23288
			18.9567	0.186	17.38	0.262			18.96	-0.136			1487	2.33396		1487	2.00103		1487	4.04453		1487	2.68759			1974	1.23725	1974	0.767773	1974	1.25466
			18.9967	0.172	17.4167	0.251			19	-0.11			1487.5	2.34526		1487.5	2.02364		1487.5	4.01462		1487.5	2.71211			1975	1.26015	1975	0.748384	1975	1.32001
			19.0367	0.176	17.4533	0.256			19.04	-0.12			1488	2.2722		1488	2.09147		1488	3.91326		1488	2.8053			1976	1.23973	1976	0.742568	1976	1.34119
			19.0767	0.183	17.49	0.241			19.08	-0.139			1488.5	2.08558		1488.5	2.0925		1488.5	3.87172		1488.5	2.90093			1977	1.15206	1977	0.803246	1977	1.24342
			19.1167	0.192	17.5267	0.262			19.12	-0.125			1489	1.96233		1489	2.12127		1489	3.86839		1489	2.90584			1978	1.04356	1978	0.890995	1978	1.07653
			19.1567	0.198	17.5633	0.221			19.16	-0.094			1489.5	1.92896		1489.5	2.08736		1489.5	3.84845		1489.5	2.88131			1979	0.947277	1979	0.896381	1979	0.969118
			19.1967	0.177	17.6	0.185			19.2	-0.105			1490	1.91913		1490	2.05242		1490	3.82685		1490	2.77342			1980	0.860644	1980	0.810427	1980	0.975683
			19.2367	0.189	17.6367	0.207			19.24	-0.107			1490.5	1.9747		1490.5	1.97122		1490.5	3.70223		1490.5	2.67778			1981	0.795792	1981	0.759586	1981	1.08727
			19.2767	0.166	17.6733	0.218			19.28	-0.101			1491	1.993		1491	1.87975		1491	3.59256		1491	2.62384			1982	0.784035	1982	0.829815	1982	1.26839
			19.3167	0.172	17.71	0.178			19.32	-0.078			1491.5	2.07468		1491.5	1.8777		1491.5	3.53606		1491.5	2.77464			1983	0.808746	1983	0.946287	1983	1.42185
			19.3567	0.175	17.7467	0.202			19.36	-0.069			1492	2.24193		1492	1.93268		1492	3.59422		1492	2.98676			1984	0.820792	1984	0.998277	1984	1.46561
			19.3966	0.141	17.7833	0.201			19.4	-0.12			1492.5	2.331		1492.5	2.07091		1492.5	3.79196		1492.5	3.25159			1985	0.820297	1985	0.944636	1985	1.47904
			19.4366	0.144	17.82	0.191			19.44	-0.063			1493	2.4229		1493	2.2261		1493	3.93985		1493	3.47597			1986	0.827847	1986	0.84748	1986	1.60495
			19.4766	0.153	17.8567	0.241			19.48	-0.06			1493.5	2.37823		1493.5	2.22456		1493.5	4.04287		1493.5	3.44286			1987	0.830198	1987	0.785437	1987	1.80337
			19.5166	0.138	17.8933	0.233			19.52	-0.08			1494	2.26615		1494	2.21891		1494	4.02459		1494	3.3693			1988	0.810396	1988	0.76411	1988	1.90661
			19.5566	0.176	17.93	0.216			19.56	-0.093			1494.5	2.21004		1494.5	2.1223		1494.5	3.98139		1494.5	3.17925			1989	0.794257	1989	0.757432	1989	1.90154
			19.5966	0.155	17.9667	0.216			19.6	-0.069			1495	2.14451		1495	2.02929		1495	3.98139		1495	3.064			1990	0.814728	1990	0.773374	1990	1.88393
			19.6366	0.17	18.0033	0.19			19.64	-0.076			1495.5	2.12164		1495.5	1.98561		1495.5	3.92157		1495.5	3.03825			1991	0.857673	1991	0.796209	1991	1.89169
			19.6766	0.173	18.04	0.183			19.68	-0.041			1496	2.11316		1496	1.9445		1496	3.90495		1496	3.03948			1992	0.886634	1992	0.792331	1992	1.86245
			19.7166	0.16	18.0767	0.16			19.72	-0.038			1496.5	2.12415		1496.5	1.95427		1496.5	3.82353		1496.5	3.18171			1993	0.866089	1993	0.759586	1993	1.7622
			19.7566	0.145	18.1133	0.134			19.76	-0.036			1497	2.21825		1497	2		1497	3.77534		1497	3.27612			1994	0.802599	1994	0.732443	1994	1.64881
			19.7966	0.146	18.15	0.162			19.8	-0.045			1497.5	2.25242		1497.5	2.03905		1497.5	3.82519		1497.5	3.4588			1995	0.741708	1995	0.73589	1995	1.57333
			19.8366	0.161	18.1867	0.181			19.84	-0.046			1498	2.25861		1498	2.05344		1498	3.83516		1498	3.64885			1996	0.747401	1996	0.758509	1996	1.6518
			19.8766	0.196	18.2233	0.177			19.88	-0.047			1498.5	2.14236		1498.5	2.01439		1498.5	3.84513		1498.5	3.58754			1997	0.82599	1997	0.80224	1997	2.08325
			19.9166	0.16	18.26	0.137			19.92	-0.052			1499	1.91281		1499	1.98613		1499	3.81024		1499	3.54953			1998	0.902475	1998	0.957346	1998	3.08877
			19.9565	0.166	18.2967	0.176			19.96	-0.057			1499.5	1.79763		1499.5	1.96711		1499.5	3.61914		1499.5	3.22217			1999	0.917079	1999	1.37312	1999	4.78532
			19.9965	0.174	18.3333	0.159			20	-0.041			1500	1.71959		1500	2.02364		1500	3.443		1500	2.9181			2000	0.887871	2000	2.02887	2000	7.03566
			20.0365	0.177	18.37	0.147			20.04	-0.05			1500.5	1.79521		1500.5	2.05242		1500.5	3.25174		1500.5	2.71211			2001	0.891089	2001	2.54675	2001	8.78214
			20.0765	0.188	18.4067	0.144			20.08	-0.043			1501	1.9591		1501	2.03392		1501	3.11997		1501	2.48406			2002	0.949876	2002	2.72081	2002	9.49724
			20.1165	0.197	18.4433	0.13			20.12	-0.08			1501.5	2.05893		1501.5	1.9815		1501.5	3.06165		1501.5	2.49264			2003	1.00705	2003	2.75571	2003	9.88214
			20.1565	0.214	18.48	0.155			20.16	-0.066			1502	2.13778		1502	1.89723		1502	3.09172		1502	2.52084			2004	1.00743	2004	2.97243	2004	10.9205
			20.1965	0.201	18.5167	0.134			20.2	-0.058			1502.5	2.18676		1502.5	1.86948		1502.5	3.22433		1502.5	2.59196			2005	0.978218	2005	3.42848	2005	12.8868
			20.2365	0.198	18.5533	0.119			20.24	-0.079			1503	2.21212		1503	1.89568		1503	3.36657		1503	2.76851			2006	0.973391	2006	3.77402	2006	14.4294
			20.2765	0.193	18.59	0.128			20.28	-0.087			1503.5	2.2648		1503.5	1.89414		1503.5	3.55932		1503.5	2.86905			2007	0.987871	2007	3.74106	2007	14.0952
			20.3165	0.255	18.6267	0.128			20.32	-0.071			1504	2.28862		1504	1.89517		1504	3.59422		1504	2.96591			2008	0.975124	2008	3.62689	2008	13.4537
			20.3565	0.271	18.6633	0.136			20.36	-0.066			1504.5	2.21259		1504.5	1.85714		1504.5	3.51944		1504.5	2.99411			2009	0.92995	2009	4.176	2009	15.7362
			20.3965	0.306	18.7	0.154			20.4	-0.087			1505	2.06593		1505	1.81089		1505	3.39315		1505	2.89358			2010	0.898267	2010	5.29729	2010	20.6922
			20.4365	0.356	18.7367	0.131			20.44	-0.07			1505.5	1.94927		1505.5	1.77133		1505.5	3.27468		1505.5	2.80775			2011	0.9375	2011	5.91125	2011	23.3597
			20.4765	0.431	18.7733	0.102			20.48	-0.083			1506	1.87836		1506	1.72045		1506	3.22632		1506	2.74399			2012	1.02135	2012	5.49332	2012	21.5247
			20.5165	0.515	18.81	0.13			20.52	-0.095			1506.5	1.9085		1506.5	1.65262		1506.5	3.22931		1506.5	2.77219			2013	1.04616	2013	4.86644	2013	18.3082
			20.5564	0.605	18.8467	0.159			20.56	-0.069			1507	1.95694		1507	1.59712		1507	3.26587		1507	2.80775			2014	0.964356	2014	4.56915	2014	16.2196
			20.5964	0.745	18.8833	0.154			20.6	-0.06			1507.5	1.98184		1507.5	1.59866		1507.5	3.24094		1507.5	2.81511			2015	0.873391	2015	4.32141	2015	14.683
			20.6364	0.849	18.92	0.129			20.64	-0.093			1508	2.00135		1508	1.65776		1508	3.24593		1508	2.72192			2016	0.873762	2016	3.94291	2016	13.2388
			20.6764	1.013	18.9567	0.144			20.68	-0.077			1508.5	2.00188		1508.5	1.74049		1508.5	3.25407		1508.5	2.58092			2017	0.94571	2017	3.513	2017	12.118
			20.7164	1.155	18.9933	0.142			20.72	-0.094			1509	2.01453		1509	1.85612		1509	3.20372		1509	2.52575			2018	0.970545	2018	3.12452	2018	10.9682
			20.7564	1.279	19.03	0.097			20.76	-0.106			1509.5	1.94927		1509.5	1.85714		1509.5	3.18445		1509.5	2.5282			2019	0.912376	2019	2.82378	2019	9.65538
			20.7964	1.378	19.0667	0.103			20.8	-0.097			1510	1.88994		1510	1.86125		1510	3.10768		1510	2.57234			2020	0.834406	2020	2.67428	2020	8.52156
			20.8364	1.392	19.1033	0.095			20.84	-0.084			1510.5	1.8598		1510.5	1.83556		1510.5	3.06713		1510.5	2.61157			2021	0.801733	2021	2.61008	2021	7.71595
			20.8764	1.41	19.14	0.09			20.88	-0.128			1511	1.83356		1511	1.79291		1511	3.11216		1511	2.59931			2022	0.823432	2022	2.51372	2022	6.98792
			20.9164	1.296	19.1767	0.089			20.92	-0.115			1511.5	1.90231		1511.5	1.79034		1511.5	3.15121		1511.5	2.5797			2023	0.877351	2023	2.34339	2023	6.30166
			20.9564	1.163	19.2133	0.114			20.96	-0.077			1512	1.96703		1512	1.78469		1512	3.23313		1512	2.6128			2024	0.921163	2024	2.15511	2024	5.71446
			20.9964	0.967	19.25	0.087			21	-0.107			1512.5	2.01184		1512.5	1.74306		1512.5	3.24028		1512.5	2.72437			2025	0.926238	2025	1.96553	2025	5.34507
			21.0364	0.69	19.2867	0.115			21.04	-0.113			1513	2.04454		1513	1.72713		1513	3.26122		1513	2.82859			2026	0.913119	2026	1.79405	2026	5.16366
			21.0764	0.426	19.3233	0.123			21.08	-0.125			1513.5	2.01642		1513.5	1.7369		1513.5	3.28481		1513.5	2.85434			2027	0.912871	2027	1.71995	2027	5.23527
			21.1163	0.158	19.36	0.069			21.12	-0.1			1514	1.9821		1514	1.75745		1514	3.34995		1514	2.78936			2028	0.925495	2028	1.81366	2028	5.54856
			21.1563	-0.109	19.3967	0.1			21.16	-0.113			1514.5	1.93918		1514.5	1.8037		1514.5	3.38318		1514.5	2.62874			2029	0.946906	2029	1.99655	2029	5.94152
			21.1963	-0.398	19.4333	0.095			21.2	-0.089			1515	1.91173		1515	1.84892		1515	3.33832		1515	2.49632			2030	0.980693	2030	2.09823	2030	6.05102
			21.2363	-0.579	19.47	0.071			21.24	-0.072			1515.5	1.93649		1515.5	1.88386		1515.5	3.26554		1515.5	2.41172			2031	0.99802	2031	2.06506	2031	5.6876
			21.2763	-0.733	19.5067	0.101			21.28	-0.065			1516	1.9377		1516	1.93885		1516	3.16683		1516	2.4181			2032	0.964356	2032	1.93516	2032	5.03297
			21.3163	-0.802	19.5433	0.112			21.32	-0.062			1516.5	1.98816		1516.5	1.98869		1516.5	3.18677		1516.5	2.36366			2033	0.899134	2033	1.78221	2033	4.47979
			21.3563	-0.859	19.58	0.102			21.36	-0.064			1517	1.99677		1517	2.01953		1517	3.21336		1517	2.33227			2034	0.874752	2034	1.67471	2034	4.35148
			21.3963	-0.813	19.6167	0.083			21.4	-0.036			1517.5	1.97632		1517.5	1.97739		1517.5	3.25058		1517.5	2.32344			2035	0.914356	2035	1.62344	2035	4.61226
			21.4363	-0.754	19.6533	0.104			21.44	-0.039			1518	1.98358		1518	1.94245		1518	3.27218		1518	2.33619			2036	0.956931	2036	1.56657	2036	4.81784
			21.4763	-0.665	19.69	0.109			21.48	-0.046			1518.5	1.90164		1518.5	1.86382		1518.5	3.2873		1518.5	2.53678			2037	0.955198	2037	1.46575	2037	4.61226
			21.5163	-0.581	19.7267	0.103			21.52	-0.039			1519	1.88563		1519	1.83248		1519	3.34663		1519	2.66062			2038	0.932673	2038	1.40026	2038	4.15933
			21.5563	-0.466	19.7633	0.075			21.56	-0.013			1519.5	1.83167		1519.5	1.81655		1519.5	3.33832		1519.5	2.78813			2039	0.956064	2039	1.39552	2039	3.84693
			21.5963	-0.351	19.8	0.095			21.6	-0.029			1520	1.81432		1520	1.78212		1520	3.37986		1520	2.92545			2040	1.04084	2040	1.35717	2040	3.70759
			21.6363	-0.219	19.8367	0.105			21.64	-0.024			1520.5	1.88778		1520.5	1.78263		1520.5	3.41309		1520.5	2.91932			2041	1.12153	2041	1.23438	2041	3.5972
			21.6763	-0.092	19.8733	0.13			21.68	-0.004			1521	1.89882		1521	1.75642		1521	3.4563		1521	3.00147			2042	1.13119	2042	1.12452	2042	3.49605
			21.7162	-0.025	19.91	0.144			21.72	0.008			1521.5	1.92828		1521.5	1.71172		1521.5	3.51279		1521.5	3.0027			2043	1.0854	2043	1.10728	2043	3.41817
			21.7562	0.041	19.9467	0.109			21.76	-0.006			1522	1.88065		1522	1.67009		1522	3.37155		1522	2.89971			2044	1.03375	2044	1.14232	2044	3.33065
			21.7962	0.083	19.9833	0.11			21.8	0.026			1522.5	1.76076		1522.5	1.61048		1522.5	3.16251		1522.5	2.8102			2045	1.00532	2045	1.17435	2045	3.19708
			21.8362	0.119	20.02	0.122			21.84	0.034			1523	1.64747		1523	1.57348		1523	2.96162		1523	2.5797			2046	1.01163	2046	1.22835	2046	3.05774
			21.8762	0.171	20.0567	0.109			21.88	0.037			1523.5	1.57212		1523.5	1.56937		1523.5	2.85078		1523.5	2.4105			2047	1.03564	2047	1.28824	2047	2.93033
			21.9162	0.234	20.0933	0.12			21.92	0.057			1524	1.60078		1524	1.57708		1524	2.90927		1524	2.36599			2048	1.03837	2048	1.25162	2048	2.81725
			21.9562	0.256	20.13	0.137			21.96	0.064			1524.5	1.68434		1524.5	1.60226		1524.5	2.98903		1524.5	2.28274			2049	1.02228	2049	1.09888	2049	2.65135
			21.9962	0.24	20.1667	0.132			22	0.053			1525	1.83073		1525	1.62384		1525	3.00598		1525	2.36709			2050	1.04975	2050	0.941405	2050	2.42339
			22.0362	0.257	20.2033	0.134			22.04	0.051			1525.5	1.89545		1525.5	1.63155		1525.5	2.97308		1525.5	2.43134			2051	1.13292	2051	0.843774	2051	2.30364
			22.0762	0.248	20.24	0.156			22.08	0.051			1526	1.86356		1526	1.67523		1526	2.91525		1526	2.41834			2052	1.2146	2052	0.763033	2052	2.3661
			22.1162	0.282	20.2767	0.185			22.12	0.019			1526.5	1.83114		1526.5	1.68345		1526.5	2.86407		1526.5	2.4669			2053	1.23911	2053	0.692374	2053	2.44129
			22.1562	0.244	20.3133	0.197			22.16	-0.011			1527	1.73681		1527	1.6927		1527	2.87006		1527	2.40314			2054	1.20668	2054	0.662645	2054	2.34283
			22.1962	0.259	20.35	0.232			22.2	0.009			1527.5	1.69564		1527.5	1.6629		1527.5	2.90761		1527.5	2.4333			2055	1.16213	2055	0.686916	2055	2.11826
			22.2362	0.223	20.3867	0.28			22.24	0.028			1528	1.71623		1528	1.60329		1528	2.96743		1528	2.52084			2056	1.13267	2056	0.742352	2056	1.96867
			22.2761	0.257	20.4233	0.274			22.28	0.011			1528.5	1.72228		1528.5	1.58068		1528.5	2.98671		1528.5	2.59196			2057	1.10297	2057	0.774666	2057	1.93316
			22.3161	0.23	20.46	0.349			22.32	0.017			1529	1.77543		1529	1.58633		1529	3.01496		1529	2.68269			2058	1.05099	2058	0.740629	2058	1.85469
			22.3561	0.208	20.4967	0.461			22.36	0.014			1529.5	1.831		1529.5	1.63566		1529.5	3.02709		1529.5	2.61035			2059	1.00025	2059	0.665231	2059	1.64225
			22.3961	0.219	20.5333	0.49			22.4	-0.011			1530	1.82696		1530	1.7184		1530	3.01828		1530	2.5331			2060	0.978713	2060	0.624731	2060	1.43339
			22.4361	0.206	20.57	0.603			22.44	-0.026			1530.5	1.78512		1530.5	1.75283		1530.5	3.09654		1530.5	2.41663			2061	0.987252	2061	0.626454	2061	1.32388
			22.4761	0.179	20.6067	0.701			22.48	-0.013			1531	1.66429		1531	1.77595		1531	3.19807		1531	2.34073			2062	1.01832	2062	0.618268	2062	1.32359
			22.5161	0.204	20.6433	0.778			22.52	-0.027			1531.5	1.57427		1531.5	1.77287		1531.5	3.18245		1531.5	2.35728			2063	1.03936	2063	0.584805	2063	1.34089
			22.5561	0.177	20.68	0.906			22.56	-0.004			1532	1.56203		1532	1.78263		1532	3.19375		1532	2.3357			2064	1.02834	2064	0.55084	2064	1.30181
			22.5961	0.205	20.7167	0.98			22.6	-0.022			1532.5	1.56109		1532.5	1.79599		1532.5	3.10319		1532.5	2.39676			2065	0.984777	2065	0.538992	2065	1.18693
			22.6361	0.189	20.7533	1.058			22.64	-0.064			1533	1.67465		1533	1.79137		1533	2.94982		1533	2.45022			2066	0.919926	2066	0.574537	2066	1.04819
			22.6761	0.209	20.79	1.119			22.68	-0.062			1533.5	1.71986		1533.5	1.74563		1533.5	2.92672		1533.5	2.51471			2067	0.855363	2067	0.661927	2067	0.93212
			22.7161	0.227	20.8267	1.122			22.72	-0.024			1534	1.75861		1534	1.67883		1534	2.85859		1534	2.6128			2068	0.813366	2068	0.73115	2068	0.866478
			22.7561	0.21	20.8633	1.088			22.76	-0.044			1534.5	1.85038		1534.5	1.60843		1534.5	2.92124		1534.5	2.62629			2069	0.789728	2069	0.710254	2069	0.879009
			22.7961	0.192	20.9	1.062			22.8	-0.059			1535	1.90971		1535	1.57811		1535	3.0231		1535	2.59196			2070	0.764439	2070	0.634209	2070	0.944055
			22.836	0.17	20.9367	0.952			22.84	-0.024			1535.5	1.96851		1535.5	1.57554		1535.5	3.0236		1535.5	2.46812			2071	0.767822	2071	0.579922	2071	0.972699
			22.876	0.151	20.9733	0.788			22.88	-0.041			1536	2		1536	1.5591		1536	3.00299		1536	2.346			2072	0.829332	2072	0.553425	2072	0.92108
			22.916	0.15	21.01	0.604			22.92	-0.07			1536.5	1.93649		1536.5	1.5519		1536.5	2.83184		1536.5	2.2912			2073	0.922525	2073	0.52542	2073	0.856333
			22.956	0.155	21.0467	0.411			22.96	-0.062			1537	1.80893		1537	1.54471		1537	2.73646		1537	2.33656			2074	0.994307	2074	0.504093	2074	0.817544
			22.996	0.117	21.0833	0.183			23	-0.037			1537.5	1.69699		1537.5	1.53649		1537.5	2.73878		1537.5	2.40731			2075	1.02797	2075	0.525636	2075	0.779949
			23.036	0.16	21.12	-0.021			23.04	-0.016			1538	1.56566		1538	1.56321		1538	2.80891		1538	2.43526			2076	1.01844	2076	0.597156	2076	0.766522
			23.076	0.113	21.1567	-0.19			23.08	-0.009			1538.5	1.50296		1538.5	1.56218		1538.5	2.91559		1538.5	2.4089			2077	0.963614	2077	0.670616	2077	0.838232
			23.116	0.115	21.1933	-0.354			23.12	-0.039			1539	1.51305		1539	1.57811		1539	2.87903		1539	2.33926			2078	0.906188	2078	0.678587	2078	0.971505
			23.156	0.167	21.23	-0.455			23.16	-0.03			1539.5	1.5592		1539.5	1.54573		1539.5	2.80724		1539.5	2.3205			2079	0.905941	2079	0.614821	2079	1.07773
			23.196	0.171	21.2667	-0.546			23.2	-0.06			1540	1.6289		1540	1.52004		1540	2.65321		1540	2.32381			2080	0.972277	2080	0.531667	2080	1.08011
			23.236	0.149	21.3033	-0.622			23.24	-0.03			1540.5	1.6651		1540.5	1.52569		1540.5	2.55866		1540.5	2.32295			2081	1.04876	2081	0.459716	2081	0.969118
			23.276	0.128	21.34	-0.691			23.28	-0.041			1541	1.66227		1541	1.50874		1541	2.57494		1541	2.30898			2082	1.08556	2082	0.395304	2082	0.826297
			23.316	0.138	21.3767	-0.671			23.32	-0.067			1541.5	1.68245		1541.5	1.53751		1541.5	2.5653		1541.5	2.26042			2083	1.08441	2083	0.348772	2083	0.736387
			23.356	0.162	21.4133	-0.628			23.36	-0.086			1542	1.66678		1542	1.54111		1542	2.59787		1542	2.28507			2084	1.05718	2084	0.345411	2084	0.674922
			23.396	0.12	21.45	-0.565			23.4	-0.09			1542.5	1.69793		1542.5	1.52878		1542.5	2.61781		1542.5	2.36182			2085	0.996947	2085	0.380755	2085	0.581173
			23.4359	0.129	21.4867	-0.452			23.44	-0.063			1543	1.76857		1543	1.51079		1543	2.54902		1543	2.43281			2086	0.896163	2086	0.414879	2086	0.481098
			23.4759	0.147	21.5233	-0.422			23.48	-0.083			1543.5	1.7613		1543.5	1.47688		1543.5	2.50482		1543.5	2.50368			2087	0.808045	2087	0.402305	2087	0.436939
			23.5159	0.136	21.56	-0.355			23.52	-0.095			1544	1.80301		1544	1.426		1544	2.52642		1544	2.46199			2088	0.79703	2088	0.35196	2088	0.484977
			23.5559	0.127	21.5967	-0.236			23.56	-0.075			1544.5	1.78539		1544.5	1.37873		1544.5	2.53523		1544.5	2.4387			2089	0.853465	2089	0.322706	2089	0.587916
			23.5959	0.129	21.6333	-0.166			23.6	-0.08			1545	1.74489		1545	1.35868		1545	2.62845		1545	2.4718			2090	0.889604	2090	0.360664	2090	0.644488
			23.6359	0.155	21.67	-0.098			23.64	-0.076			1545.5	1.74704		1545.5	1.35252		1545.5	2.75042		1545.5	2.50123			2091	0.869802	2091	0.473072	2091	0.633149
			23.6759	0.171	21.7067	-0.024			23.68	-0.078			1546	1.7169		1546	1.39568		1546	2.76404		1546	2.60422			2092	0.84901	2092	0.626885	2092	0.676712
			23.7159	0.117	21.7433	0.037			23.72	-0.063			1546.5	1.70344		1546.5	1.44758		1546.5	2.77268		1546.5	2.61525			2093	0.867079	2093	0.762602	2093	0.841414
			23.7559	0.118	21.78	0.074			23.76	-0.075			1547	1.69604		1547	1.4517		1547	2.72765		1547	2.56621			2094	0.90396	2094	0.823783	2094	1.00492
			23.7959	0.11	21.8167	0.088			23.8	-0.076			1547.5	1.72793		1547.5	1.46146		1547.5	2.70056		1547.5	2.59196			2095	0.932343	2095	0.802671	2095	1.01566
			23.8359	0.137	21.8533	0.107			23.84	-0.078			1548	1.70829		1548	1.43165		1548	2.77733		1548	2.57479			2096	0.928218	2096	0.736464	2096	0.887563
			23.8759	0.133	21.89	0.168			23.88	-0.074			1548.5	1.71582		1548.5	1.39157		1548.5	2.86574		1548.5	2.62138			2097	0.88552	2097	0.62947	2097	0.737282
			23.9159	0.149	21.9267	0.162			23.92	-0.039			1549	1.6982		1549	1.3926		1549	2.91625		1549	2.63732			2098	0.845049	2098	0.493106	2098	0.659705
			23.9559	0.134	21.9633	0.171			23.96	-0.077			1549.5	1.63213		1549.5	1.38232		1549.5	2.86291		1549.5	2.5564			2099	0.852104	2099	0.388087	2099	0.674325
			23.9958	0.129	22	0.162			24	-0.072			1550	1.59822		1550	1.38129		1550	2.77168		1550	2.4669			2100	0.886386	2100	0.374235	2100	0.736387
			24.0358	0.138	22.0367	0.166			24.04	-0.079			1550.5	1.52664		1550.5	1.39774		1550.5	2.70921		1550.5	2.38646			2101	0.896535	2101	0.421305	2101	0.806803
			24.0758	0.139	22.0733	0.189			24.08	-0.074			1551	1.46475		1551	1.39466		1551	2.72815		1551	2.3899			2102	0.864109	2102	0.442482	2102	0.907057
			24.1158	0.146	22.11	0.165			24.12	-0.081			1551.5	1.40205		1551.5	1.38849		1551.5	2.82901		1551.5	2.43906			2103	0.809241	2103	0.405788	2103	1.0282
			24.1558	0.137	22.1467	0.179			24.16	-0.069			1552	1.40433		1552	1.41932		1552	2.89365		1552	2.48161			2104	0.761386	2104	0.363916	2104	1.07892
			24.1958	0.157	22.1833	0.169			24.2	-0.081			1552.5	1.44125		1552.5	1.44245		1552.5	2.91293		1552.5	2.48406			2105	0.739851	2105	0.399828	2105	1.01745
			24.2358	0.139	22.22	0.147			24.24	-0.088			1553	1.5183		1553	1.48818		1553	2.9013		1553	2.42104			2106	0.760644	2106	0.522332	2106	0.908847
			24.2758	0.122	22.2567	0.128			24.28	-0.073			1553.5	1.61302		1553.5	1.52107		1553.5	2.75042		1553.5	2.39922			2107	0.806436	2107	0.637656	2107	0.834253
			24.3158	0.107	22.2933	0.106			24.32	-0.055			1554	1.68219		1554	1.49846		1554	2.59322		1554	2.39848			2108	0.819307	2108	0.666523	2108	0.803222
			24.3558	0.148	22.33	0.147			24.36	-0.071			1554.5	1.7321		1554.5	1.4779		1554.5	2.50781		1554.5	2.43612			2109	0.772772	2109	0.629039	2109	0.796658
			24.3958	0.159	22.3667	0.144			24.4	-0.076			1555	1.75404		1555	1.44604		1555	2.47973		1555	2.45586			2110	0.732673	2110	0.575183	2110	0.781342
			24.4358	0.14	22.4033	0.119			24.44	-0.117			1555.5	1.76009		1555.5	1.40134		1555.5	2.6095		1555.5	2.51717			2111	0.779785	2111	0.533822	2111	0.731414
			24.4758	0.144	22.44	0.146			24.48	-0.116			1556	1.74435		1556	1.40802		1556	2.7903		1556	2.5895			2112	0.892574	2112	0.520034	2112	0.689542
			24.5158	0.105	22.4767	0.127			24.52	-0.113			1556.5	1.71851		1556.5	1.36793		1556.5	2.86972		1556.5	2.67288			2113	0.96646	2113	0.527574	2113	0.731613
			24.5558	0.129	22.5133	0.122			24.56	-0.088			1557	1.67869		1557	1.35355		1557	2.83981		1557	2.79058			2114	0.962871	2114	0.544162	2114	0.877418
			24.5957	0.165	22.55	0.106			24.6	-0.083			1557.5	1.69349		1557.5	1.35457		1557.5	2.76969		1557.5	2.76361			2115	0.930941	2115	0.570875	2115	1.06818
			24.6357	0.162	22.5867	0.101			24.64	-0.113			1558	1.72161		1558	1.36331		1558	2.72084		1558	2.69495			2116	0.926238	2116	0.620422	2116	1.20483
			24.6757	0.146	22.6233	0.068			24.68	-0.103			1558.5	1.75861		1558.5	1.41007		1558.5	2.7888		1558.5	2.55272			2117	0.945627	2117	0.677294	2117	1.19369
			24.7157	0.143	22.66	0.13			24.72	-0.069			1559	1.81203		1559	1.45735		1559	2.95115		1559	2.3609			2118	0.963366	2118	0.69539	2118	1.00343
			24.7557	0.174	22.6967	0.069			24.76	-0.069			1559.5	1.80745		1559.5	1.50385		1559.5	3.08524		1559.5	2.22523			2119	0.969554	2119	0.69302	2119	0.779353
			24.7957	0.147	22.7333	0.073			24.8	-0.12			1560	1.77166		1560	1.52724		1560	3.08308		1560	2.13205			2120	0.962871	2120	0.742783	2120	0.716097
			24.8357	0.14	22.77	0.067			24.84	-0.116			1560.5	1.72901		1560.5	1.50565		1560.5	2.94882		1560.5	2.12089			2121	0.95198	2121	0.838863	2121	0.797255
			24.8757	0.173	22.8067	0.079			24.88	-0.135			1561	1.6437		1561	1.47379		1561	2.72483		1561	2.17116			2122	0.962871	2122	0.879075	2122	0.845592
			24.9157	0.164	22.8433	0.107			24.92	-0.139			1561.5	1.52072		1561.5	1.41418		1561.5	2.4779		1561.5	2.27563			2123	1.00631	2123	0.78156	2123	0.795763
			24.9557	0.142	22.88	0.094			24.96	-0.128			1562	1.44053		1562	1.35868		1562	2.32303		1562	2.36072			2124	1.0448	2124	0.61396	2124	0.738177
			24.9957	0.161	22.9167	0.085			25	-0.113			1562.5	1.4085		1562.5	1.36588		1562.5	2.27385		1562.5	2.40044			2125	1.02426	2125	0.52779	2125	0.768611
			25.0357	0.142	22.9533	0.042			25.04	-0.086			1563	1.38375		1563	1.3741		1563	2.35128		1563	2.42594			2126	0.952475	2126	0.578414	2126	0.870058
			25.0757	0.143	22.99	0.069			25.08	-0.086			1563.5	1.4747		1563.5	1.39311		1563.5	2.38933		1563.5	2.37715			2127	0.88028	2127	0.656183	2127	0.965936
			25.1157	0.151	23.0267	0.075			25.12	-0.089			1564	1.55046		1564	1.41213		1564	2.42622		1564	2.3205			2128	0.84802	2128	0.642826	2128	1.00433
			25.1556	0.154	23.0633	0.049			25.16	-0.112			1564.5	1.62231		1564.5	1.38335		1564.5	2.41426		1564.5	2.23725			2129	0.843152	2129	0.547896	2129	0.964344
			25.1956	0.151	23.1	0.056			25.2	-0.164			1565	1.74354		1565	1.35303		1565	2.32635		1565	2.12543			2130	0.830693	2130	0.466609	2130	0.858123
			25.2356	0.155	23.1367	0.045			25.24	-0.115			1565.5	1.73184		1565.5	1.3705		1565.5	2.31722		1565.5	2.06989			2131	0.80495	2131	0.430073	2131	0.749515
			25.2756	0.149	23.1733	0.066			25.28	-0.125			1566	1.68515		1566	1.40956		1566	2.32237		1566	2.02661			2132	0.786139	2132	0.395368	2132	0.689442
			25.3156	0.143	23.21	0.044			25.32	-0.138			1566.5	1.62742		1566.5	1.463		1566.5	2.3207		1566.5	2.04353			2133	0.796535	2133	0.369252	2133	0.705555
			25.3556	0.146	23.2467	0.061			25.36	-0.066			1567	1.56728		1567	1.54265		1567	2.3556		1567	2.06756			2134	0.841584	2134	0.393236	2134	0.806803
			25.3956	0.099	23.2833	0.069			25.4	-0.052			1567.5	1.62513		1567.5	1.55807		1567.5	2.51379		1567.5	2.08337			2135	0.880941	2135	0.453145	2135	0.920483
			25.4356	0.153	23.32	0.08			25.44	-0.095			1568	1.74946		1568	1.56218		1568	2.69325		1568	2.1177			2136	0.868399	2136	0.513141	2136	0.955194
			25.4756	0.15	23.3567	0.063			25.48	-0.113			1568.5	1.8493		1568.5	1.55087		1568.5	2.92456		1568.5	2.18342			2137	0.80495	2137	0.579061	2137	0.902879
			25.5156	0.169	23.3933	0.068			25.52	-0.096			1569	1.87271		1569	1.5036		1569	3.07278		1569	2.29009			2138	0.739851	2138	0.638087	2138	0.827689
			25.5556	0.158	23.43	0.051			25.56	-0.091			1569.5	1.84688		1569.5	1.48715		1569.5	2.99269		1569.5	2.37567			2139	0.697525	2139	0.64455	2139	0.794868
			25.5956	0.136	23.4667	0.033			25.6	-0.072			1570	1.80624		1570	1.49538		1570	2.93619		1570	2.38401			2140	0.679208	2140	0.5838	2140	0.792481
			25.6356	0.111	23.5033	0.056			25.64	-0.063			1570.5	1.79817		1570.5	1.5406		1570.5	2.84945		1570.5	2.28715			2141	0.686881	2141	0.501508	2141	0.788304
			25.6756	0.145	23.54	0.043			25.68	-0.071			1571	1.81835		1571	1.59815		1571	2.86208		1571	2.16405			2142	0.717492	2142	0.500646	2142	0.796061
			25.7156	0.154	23.5767	0.059			25.72	-0.06			1571.5	1.86302		1571.5	1.6074		1571.5	2.92954		1571.5	2.10446			2143	0.775825	2143	0.600172	2143	0.847382
			25.7555	0.126	23.6133	0.048			25.76	-0.1			1572	1.88213		1572	1.57451		1572	2.84214		1572	2.10741			2144	0.863614	2144	0.694959	2144	0.917201
			25.7955	0.129	23.65	0.048			25.8	-0.089			1572.5	1.88025		1572.5	1.47276		1572.5	2.77301		1572.5	2.18686			2145	0.961469	2145	0.705012	2145	0.952608
			25.8355	0.147	23.6867	0.061			25.84	-0.042			1573	1.89209		1573	1.40391		1573	2.62911		1573	2.25454			2146	1.00421	2146	0.651874	2146	0.943458
			25.8755	0.148	23.7233	0.085			25.88	-0.041			1573.5	1.81647		1573.5	1.35868		1573.5	2.49485		1573.5	2.20844			2147	0.967492	2147	0.627028	2147	0.912229
			25.9155	0.178	23.76	0.051			25.92	-0.071			1574	1.71959		1574	1.3443		1574	2.49917		1574	2.13315			2148	0.883663	2148	0.673417	2148	0.877219
			25.9555	0.158	23.7967	0.056			25.96	-0.078			1574.5	1.61087		1574.5	1.35457		1574.5	2.49551		1574.5	1.99681			2149	0.836551	2149	0.717938	2149	0.853946
			25.9955	0.149	23.8333	0.055			26	-0.084			1575	1.4852		1575	1.34738		1575	2.56597		1575	1.83865			2150	0.873515	2150	0.683326	2150	0.849769
			26.0355	0.157	23.87	0.048			26.04	-0.055			1575.5	1.42815		1575.5	1.3371		1575.5	2.6783		1575.5	1.77072			2151	0.948762	2151	0.604768	2151	0.866676
			26.0755	0.168	23.9067	0.001			26.08	-0.048			1576	1.46744		1576	1.32991		1576	2.72582		1576	1.76974			2152	0.974835	2152	0.543588	2152	0.863096
			26.1155	0.165	23.9433	0.002			26.12	-0.058			1576.5	1.56539		1576.5	1.36588		1576.5	2.70056		1576.5	1.83154			2153	0.930198	2153	0.50237	2153	0.804416
			26.1555	0.143	23.98	-0.002			26.16	-0.067			1577	1.69241		1577	1.40082		1577	2.57029		1577	1.95929			2154	0.856683	2154	0.462732	2154	0.725645
			26.1955	0.138	24.0167	0.003			26.2	-0.077			1577.5	1.78619		1577.5	1.39466		1577.5	2.4229		1577.5	2.09392			2155	0.807178	2155	0.450668	2155	0.687453
			26.2355	0.158	24.0533	-0.011			26.24	-0.054			1578	1.76561		1578	1.37616		1578	2.33981		1578	2.14676			2156	0.799629	2156	0.501077	2156	0.66239
			26.2755	0.146	24.09	0.035			26.28	-0.081			1578.5	1.70062		1578.5	1.31706		1578.5	2.37421		1578.5	2.17889			2157	0.834406	2157	0.579922	2157	0.61107
			26.3154	0.149	24.1267	0			26.32	-0.068			1579	1.61989		1579	1.25026		1579	2.50748		1579	2.17901			2158	0.867822	2158	0.646273	2158	0.596449
			26.3554	0.147	24.1633	-0.022			26.36	-0.048			1579.5	1.57172		1579.5	1.2631		1579.5	2.62562		1579.5	2.15804			2159	0.85396	2159	0.684403	2159	0.662688
			26.3954	0.167	24.2	0.017			26.4	-0.073			1580	1.55584		1580	1.28674		1580	2.68877		1580	2.15253			2160	0.800495	2160	0.681172	2160	0.736387
			26.4354	0.152	24.2367	-0.014			26.44	-0.049			1580.5	1.56512		1580.5	1.31552		1580.5	2.6768		1580.5	2.09465			2161	0.771535	2161	0.632917	2161	0.742951
			26.4754	0.149	24.2733	-0.013			26.48	-0.05			1581	1.56997		1581	1.36125		1581	2.61582		1581	2.02354			2162	0.802104	2162	0.568074	2162	0.737879
			26.5154	0.142	24.31	-0.025			26.52	-0.072			1581.5	1.53794		1581.5	1.35663		1581.5	2.53573		1581.5	1.93502			2163	0.85396	2163	0.51788	2163	0.793674
			26.5554	0.135	24.3467	-0.006			26.56	-0.053			1582	1.56485		1582	1.34018		1582	2.45264		1582	1.89652			2164	0.870545	2164	0.500646	2164	0.850167
			26.5954	0.166	24.3833	-0.012			26.6	-0.09			1582.5	1.55113		1582.5	1.30421		1582.5	2.44201		1582.5	1.92668			2165	0.850371	2165	0.526066	2165	0.84947
			26.6354	0.155	24.42	-0.013			26.64	-0.091			1583	1.54279		1583	1.26105		1583	2.39714		1583	1.96641			2166	0.814604	2166	0.585524	2166	0.852753
			26.6754	0.159	24.4567	0.03			26.68	-0.063			1583.5	1.57723		1583.5	1.2333		1583.5	2.37488		1583.5	2.05076			2167	0.773432	2167	0.639667	2167	0.899498
			26.7154	0.125	24.4933	0.001			26.72	-0.097			1584	1.55597		1584	1.22713		1584	2.35826		1584	2.08166			2168	0.749629	2168	0.658983	2168	0.918096
			26.7554	0.121	24.53	-0.014			26.76	-0.091			1584.5	1.53626		1584.5	1.24769		1584.5	2.27335		1584.5	2.11525			2169	0.766832	2169	0.633779	2169	0.878413
			26.7954	0.129	24.5667	-0.031			26.8	-0.087			1585	1.53714		1585	1.27749		1585	2.26205		1585	2.14505			2170	0.812129	2170	0.562689	2170	0.828883
			26.8354	0.136	24.6033	-0.017			26.84	-0.102			1585.5	1.49677		1585.5	1.32323		1585.5	2.31289		1585.5	2.14676			2171	0.858993	2171	0.482551	2171	0.785022
			26.8754	0.138	24.64	0			26.88	-0.115			1586	1.49125		1586	1.3705		1586	2.36025		1586	2.18894			2172	0.897648	2172	0.432716	2172	0.745636
			26.9153	0.143	24.6767	-0.006			26.92	-0.098			1586.5	1.48708		1586.5	1.40956		1586.5	2.41525		1586.5	2.17852			2173	0.907178	2173	0.401594	2173	0.770401
			26.9553	0.153	24.7133	-0.052			26.96	-0.124			1587	1.51157		1587	1.43679		1587	2.47591		1587	2.20059			2174	0.864851	2174	0.377208	2174	0.872445
			26.9953	0.17	24.75	-0.009			27	-0.082			1587.5	1.54656		1587.5	1.41829		1587.5	2.40611		1587.5	2.18759			2175	0.805363	2175	0.387462	2175	0.964146
			27.0353	0.195	24.7867	0.006			27.04	-0.105			1588	1.62971		1588	1.3926		1588	2.35992		1588	2.17263			2176	0.768317	2176	0.448514	2176	1.0097
			27.0753	0.149	24.8233	0.027			27.08	-0.096			1588.5	1.7578		1588.5	1.35868		1588.5	2.35161		1588.5	2.2028			2177	0.740965	2177	0.524343	2177	1.05624
			27.1153	0.13	24.86	0			27.12	-0.121			1589	1.82091		1589	1.33094		1589	2.24759		1589	2.20844			2178	0.709653	2178	0.562689	2178	1.09265
			27.1553	0.143	24.8967	-0.02			27.16	-0.128			1589.5	1.85832		1589.5	1.3186		1589.5	2.12845		1589.5	2.30321			2179	0.70495	2179	0.552348	2179	1.04073
			27.1953	0.122	24.9333	-0.023			27.2	-0.066			1590	1.77287		1590	1.26721		1590	1.99402		1590	2.34441			2180	0.742327	2180	0.546747	2180	0.901288
			27.2353	0.114	24.97	-0.042			27.24	-0.078			1590.5	1.61787		1590.5	1.23433		1590.5	1.8767		1590.5	2.35189			2181	0.794637	2181	0.590263	2181	0.790392
			27.2753	0.118	25.0067	-0.037			27.28	-0.114			1591	1.53445		1591	1.2261		1591	1.89831		1591	2.35655			2182	0.815223	2182	0.632701	2182	0.777562
			27.3153	0.134	25.0433	-0.019			27.32	-0.087			1591.5	1.47793		1591.5	1.23022		1591.5	2.09937		1591.5	2.29353			2183	0.790594	2183	0.607066	2183	0.836939
			27.3553	0.102	25.08	-0.014			27.36	-0.07			1592	1.53606		1592	1.28983		1592	2.33333		1592	2.29426			2184	0.747648	2184	0.535258	2184	0.887165
			27.3953	0.13	25.1167	-0.045			27.4	-0.094			1592.5	1.6254		1592.5	1.32991		1592.5	2.53855		1592.5	2.28629			2185	0.742574	2185	0.489875	2185	0.88438
			27.4353	0.135	25.1533	-0.052			27.44	-0.084			1593	1.65299		1593	1.32117		1593	2.62662		1593	2.26778			2186	0.803218	2186	0.516588	2186	0.890348
			27.4752	0.12	25.19	-0.04			27.48	-0.087			1593.5	1.64168		1593.5	1.30062		1593.5	2.54005		1593.5	2.18955			2187	0.879455	2187	0.604481	2187	0.943458
			27.5152	0.138	25.2267	-0.021			27.52	-0.066			1594	1.58504		1594	1.25899		1594	2.38717		1594	2.08239			2188	0.907426	2188	0.696682	2188	1.00134
			27.5552	0.127	25.2633	0.001			27.56	-0.091			1594.5	1.51964		1594.5	1.21788		1594.5	2.21436		1594.5	1.97793			2189	0.895792	2189	0.742496	2189	1.02521
			27.5952	0.1	25.3	0.008			27.6	-0.093			1595	1.47618		1595	1.21994		1595	2.10867		1595	1.91123			2190	0.881848	2190	0.728709	2190	1.00472
			27.6352	0.133	25.3367	-0.005			27.64	-0.053			1595.5	1.46394		1595.5	1.21429		1595.5	2.17365		1595.5	1.94605			2191	0.870215	2191	0.668534	2191	0.945845
			27.6752	0.121	25.3733	0.027			27.68	-0.035			1596	1.47874		1596	1.20658		1596	2.28382		1596	1.99693			2192	0.857302	2192	0.571521	2192	0.852753
			27.7152	0.138	25.41	0.007			27.72	-0.07			1596.5	1.47686		1596.5	1.19836		1596.5	2.36258		1596.5	2.01766			2193	0.867203	2193	0.482407	2193	0.777562
			27.7552	0.145	25.4467	-0.018			27.76	-0.086			1597	1.54386		1597	1.15313		1597	2.3792		1597	1.97033			2194	0.919059	2194	0.467471	2194	0.766522
			27.7952	0.146	25.4833	-0.04			27.8	-0.08			1597.5	1.60266		1597.5	1.15416		1597.5	2.24826		1597.5	1.91209			2195	0.980693	2195	0.547609	2195	0.780546
			27.8352	0.148	25.52	-0.014			27.84	-0.104			1598	1.64451		1598	1.15827		1598	2.13476		1598	1.92558			2196	1.00037	2196	0.672124	2196	0.762345
			27.8752	0.14	25.5567	-0.013			27.88	-0.095			1598.5	1.71152		1598.5	1.16495		1598.5	2.10253		1598.5	2.0423			2197	0.961139	2197	0.749461	2197	0.740564
			27.9152	0.128	25.5933	0.017			27.92	-0.08			1599	1.74973		1599	1.20555		1599	2.15952		1599	2.24767			2198	0.892574	2198	0.735243	2198	0.809488
			27.9552	0.131	25.63	0.011			27.96	-0.097			1599.5	1.79413		1599.5	1.21891		1599.5	2.30442		1599.5	2.40902			2199	0.839233	2199	0.665015	2199	0.998359
			27.9952	0.169	25.6667	0.008			28	-0.085			1600	1.78687		1600	1.2297		1600	2.39315		1600	2.41209			2200	0.820916	2200	0.599742	2200	1.18335
			28.0352	0.146	25.7033	-0.008			28.04	-0.07			1600.5	1.76184		1600.5	1.22713		1600.5	2.4121		1600.5	2.30113			2201	0.813036	2201	0.567643	2201	1.20483
			28.0751	0.158	25.74	-0.033			28.08	-0.096			1601	1.66254		1601	1.22199		1601	2.35361		1601	2.17239			2202	0.793894	2202	0.561396	2202	1.0646
			28.1151	0.156	25.7767	-0.028			28.12	-0.076			1601.5	1.56566		1601.5	1.1963		1601.5	2.26321		1601.5	2.0152			2203	0.775495	2203	0.581215	2203	0.924362
			28.1551	0.151	25.8133	0.012			28.16	-0.074			1602	1.53606		1602	1.16701		1602	2.18661		1602	1.92717			2204	0.775247	2204	0.606635	2204	0.881396
			28.1951	0.167	25.85	-0.02			28.2	-0.102			1602.5	1.49771		1602.5	1.16136		1602.5	2.14673		1602.5	1.85753			2205	0.806683	2205	0.603188	2205	0.907057
			28.2351	0.178	25.8867	-0.015			28.24	-0.078			1603	1.51722		1603	1.12847		1603	2.15753		1603	1.75233			2206	0.866337	2206	0.57863	2206	0.9357
			28.2751	0.204	25.9233	0.004			28.28	-0.05			1603.5	1.49731		1603.5	1.10997		1603.5	2.16185		1603.5	1.67239			2207	0.929455	2207	0.561827	2207	0.944055
			28.3151	0.176	25.96	-0.005			28.32	-0.078			1604	1.49395		1604	1.11614		1604	2.18062		1604	1.62102			2208	0.956023	2208	0.55321	2208	0.940176
			28.3551	0.178	25.9967	0.007			28.36	-0.069			1604.5	1.574		1604.5	1.10329		1604.5	2.16933		1604.5	1.58117			2209	0.911535	2209	0.553641	2209	0.926451
			28.3951	0.185	26.0333	-0.008			28.4	-0.09			1605	1.67734		1605	1.10586		1605	2.0329		1605	1.59735			2210	0.801361	2210	0.592991	2210	0.873042
			28.4351	0.168	26.07	-0.021			28.44	-0.075			1605.5	1.77826		1605.5	1.09764		1605.5	1.93453		1605.5	1.65768			2211	0.721452	2211	0.6648	2211	0.765229
			28.4751	0.167	26.1067	-0.005			28.48	-0.082			1606	1.83854		1606	1.06526		1606	1.88235		1606	1.72229			2212	0.739604	2212	0.698837	2212	0.661793
			28.5151	0.173	26.1433	-0.012			28.52	-0.036			1606.5	1.77341		1606.5	1.05601		1606.5	1.86125		1606.5	1.81891			2213	0.816089	2213	0.656614	2213	0.624795
			28.5551	0.156	26.18	0.008			28.56	-0.065			1607	1.66685		1607	1.05755		1607	1.97142		1607	1.91638			2214	0.865347	2214	0.576907	2214	0.614053
			28.5951	0.175	26.2167	-0.014			28.6	-0.08			1607.5	1.59284		1607.5	1.08222		1607.5	2.01728		1607.5	2.0564			2215	0.885396	2215	0.518311	2215	0.558317
			28.635	0.18	26.2533	0.007			28.64	-0.082			1608	1.51884		1608	1.10432		1608	2.02127		1608	2.14358			2216	0.917079	2216	0.49483	2216	0.488915
			28.675	0.169	26.29	-0.025			28.68	-0.047			1608.5	1.48762		1608.5	1.11202		1608.5	1.98804		1608.5	2.18612			2217	0.939109	2217	0.488583	2217	0.497449
			28.715	0.194	26.3267	0.002			28.72	-0.046			1609	1.47013		1609	1.12436		1609	1.9661		1609	2.22437			2218	0.922525	2218	0.510556	2218	0.574071
			28.755	0.179	26.3633	0.031			28.76	-0.035			1609.5	1.45735		1609.5	1.12436		1609.5	1.97391		1609.5	2.14026			2219	0.881931	2219	0.565561	2219	0.621214
			28.795	0.187	26.4	0.002			28.8	-0.077			1610	1.45116		1610	1.14183		1610	1.96976		1610	2.1399			2220	0.843441	2220	0.631193	2220	0.611965
			28.835	0.166	26.4367	0			28.84	-0.075			1610.5	1.48547		1610.5	1.18499		1610.5	2.03656		1610.5	2.18048			2221	0.812129	2221	0.668677	2221	0.592451
			28.875	0.153	26.4733	0.001			28.88	-0.026			1611	1.54992		1611	1.21788		1611	1.99917		1611	2.14934			2222	0.781188	2222	0.653167	2222	0.586663
			28.915	0.159	26.51	-0.017			28.92	-0.043			1611.5	1.55005		1611.5	1.26721		1611.5	1.9543		1611.5	2.15571			2223	0.748267	2223	0.6108	2223	0.594599
			28.955	0.18	26.5467	-0.013			28.96	-0.069			1612	1.58665		1612	1.30319		1612	1.9219		1612	2.07602			2224	0.717698	2224	0.602973	2224	0.635238
			28.995	0.181	26.5833	-0.015			29	-0.029			1612.5	1.60926		1612.5	1.30267		1612.5	1.84995		1612.5	1.96408			2225	0.704703	2225	0.631624	2225	0.720275
			29.035	0.165	26.62	-0.032			29.04	-0.029			1613	1.59325		1613	1.29394		1613	1.83416		1613	1.90866			2226	0.706436	2226	0.635502	2226	0.813367
			29.075	0.164	26.6567	-0.014			29.08	-0.041			1613.5	1.6254		1613.5	1.26927		1613.5	1.80027		1613.5	1.89725			2227	0.704394	2227	0.594571	2227	0.8623
			29.115	0.187	26.6933	-0.01			29.12	-0.05			1614	1.61747		1614	1.25488		1614	1.74776		1614	1.86599			2228	0.700082	2228	0.561827	2228	0.84768
			29.155	0.157	26.73	0			29.16	-0.05			1614.5	1.58571		1614.5	1.22816		1614.5	1.70023		1614.5	1.8319			2229	0.714604	2229	0.573029	2229	0.818141
			29.1949	0.172	26.7667	-0.059			29.2	-0.07			1615	1.54225		1615	1.20966		1615	1.6773		1615	1.78445			2230	0.731312	2230	0.600172	2230	0.826297
			29.2349	0.14	26.8033	-0.016			29.24	-0.084			1615.5	1.49569		1615.5	1.18756		1615.5	1.72034		1615.5	1.70034			2231	0.723597	2231	0.61439	2231	0.846387
			29.2749	0.155	26.84	-0.008			29.28	-0.05			1616	1.49072		1616	1.16393		1616	1.8099		1616	1.71542			2232	0.707178	2232	0.598018	2232	0.834253
			29.3149	0.145	26.8767	-0.005			29.32	-0.051			1616.5	1.47659		1616.5	1.17369		1616.5	1.8787		1616.5	1.76606			2233	0.719059	2233	0.537268	2233	0.804118
			29.3549	0.118	26.9133	-0.006			29.36	-0.077			1617	1.4739		1617	1.19013		1617	1.93993		1617	1.81842			2234	0.764356	2234	0.464886	2234	0.814561
			29.3949	0.11	26.95	-0.017			29.4	-0.078			1617.5	1.47201		1617.5	1.20812		1617.5	1.98953		1617.5	1.8986			2235	0.800495	2235	0.435588	2235	0.873639
			29.4349	0.12	26.9867	-0.007			29.44	-0.083			1618	1.45075		1618	1.21377		1618	1.99335		1618	1.93257			2236	0.80099	2236	0.480827	2236	0.939281
			29.4749	0.129	27.0233	-0.026			29.48	-0.057			1618.5	1.48628		1618.5	1.19887		1618.5	1.97591		1618.5	1.92631			2237	0.757178	2237	0.562258	2237	0.990004
			29.5149	0.114	27.06	-0.027			29.52	-0.056			1619	1.53525		1619	1.16752		1619	1.95015		1619	1.96959			2238	0.690965	2238	0.628393	2238	1.02432
			29.5549	0.112	27.0967	-0.026			29.56	-0.06			1619.5	1.5697		1619.5	1.15519		1619.5	1.86441		1619.5	2.08043			2239	0.633416	2239	0.652736	2239	1.03297
			29.5949	0.116	27.1333	-0.001			29.6	-0.079			1620	1.58463		1620	1.16495		1620	1.81572		1620	2.20831			2240	0.621205	2240	0.634066	2240	0.990403
			29.6349	0.132	27.17	0.029			29.64	-0.028			1620.5	1.50942		1620.5	1.19219		1620.5	1.82785		1620.5	2.30579			2241	0.642574	2241	0.57863	2241	0.922174
			29.6749	0.151	27.2067	0.002			29.68	-0.084			1621	1.41052		1621	1.22765		1621	1.82768		1621	2.38794			2242	0.665842	2242	0.516588	2242	0.88438
			29.7149	0.151	27.2433	-0.038			29.72	-0.117			1621.5	1.34822		1621.5	1.22302		1621.5	1.83217		1621.5	2.32982			2243	0.687252	2243	0.500431	2243	0.896912
			29.7549	0.166	27.28	-0.007			29.76	-0.079			1622	1.28929		1622	1.19938		1622	1.89299		1622	2.21898			2244	0.69901	2244	0.541146	2244	0.891541
			29.7948	0.167	27.3167	0.001			29.8	-0.051			1622.5	1.29844		1622.5	1.14697		1622.5	1.98538		1622.5	2.14566			2245	0.706312	2245	0.582292	2245	0.806505
			29.8348	0.12	27.3533	-0.011			29.84	-0.061			1623	1.31647		1623	1.07914		1623	2.09571		1623	1.99853			2246	0.744802	2246	0.573029	2246	0.667164
			29.8748	0.121	27.39	-0.026			29.88	-0.06			1623.5	1.31311		1623.5	1.03957		1623.5	2.21818		1623.5	1.8975			2247	0.814975	2247	0.5405	2247	0.564971
			29.9148	0.146	27.4267	-0.002			29.92	-0.015			1624	1.31378		1624	0.993833		1624	2.23031		1624	1.81903			2248	0.851733	2248	0.539423	2248	0.552827
			29.9548	0.128	27.4633	-0.023			29.96	-0.075			1624.5	1.35334		1624.5	0.972559		1624.5	2.15121		1624.5	1.75233			2249	0.813119	2249	0.561181	2249	0.630166
			29.9948	0.159	27.5	-0.01			30	-0.069			1625	1.40971		1625	0.983042		1625	2.0894		1625	1.73026			2250	0.754703	2250	0.570013	2250	0.778756
			30.0348	0.142	27.5367	0.003			30.04	-0.064			1625.5	1.44026		1625.5	0.991572		1625.5	2.00565		1625.5	1.66184			2251	0.766089	2251	0.574968	2251	0.948531
			30.0748	0.18	27.5733	0.009			30.08	-0.04			1626	1.49179		1626	1.01131		1626	1.99701		1626	1.62175			2252	0.857921	2252	0.601896	2252	1.04729
			30.1148	0.128	27.61	0			30.12	-0.017			1626.5	1.48009		1626.5	1.0298		1626.5	2.01595		1626.5	1.60422			2253	0.951238	2253	0.6243	2253	1.03854
			30.1548	0.153	27.6467	-0.004			30.16	-0.054			1627	1.45008		1627	1.03751		1627	2.00947		1627	1.64026			2254	0.963119	2254	0.603045	2254	0.95599
			30.1948	0.132	27.6833	-0.011			30.2	-0.04			1627.5	1.43192		1627.5	1.03597		1627.5	1.98338		1627.5	1.77636			2255	0.899505	2255	0.57863	2255	0.851559
			30.2348	0.153	27.72	-0.004			30.24	-0.015			1628	1.43636		1628	1.03803		1628	1.90695		1628	1.91135			2256	0.838614	2256	0.630978	2256	0.765926
			30.2748	0.157	27.7567	-0.003			30.28	-0.025			1628.5	1.47242		1628.5	1.04162		1628.5	1.85931		1628.5	2.02599			2257	0.857921	2257	0.753124	2257	0.720871
			30.3148	0.152	27.7933	-0.024			30.32	-0.056			1629	1.56997		1629	1.04317		1629	1.81555		1629	2.09441			2258	0.961551	2258	0.834985	2258	0.72117
			30.3547	0.157	27.83	-0.02			30.36	-0.059			1629.5	1.7025		1629.5	1.06372		1629.5	1.80276		1629.5	2.14799			2259	1.06345	2259	0.782852	2259	0.726242
			30.3947	0.136	27.8667	-0.03			30.4	0			1630	1.74785		1630	1.074		1630	1.81722		1630	2.1589			2260	1.1005	2260	0.647566	2260	0.680292
			30.4347	0.116	27.9033	-0.029			30.44	-0.037			1630.5	1.74906		1630.5	1.06835		1630.5	1.79329		1630.5	2.15657			2261	1.08168	2261	0.563119	2261	0.588453
			30.4747	0.149	27.94	-0.056			30.48	-0.026			1631	1.7204		1631	1.04317		1631	1.73712		1631	2.12384			2262	1.08149	2262	0.554502	2262	0.519588
			30.5147	0.128	27.9767	-0.016			30.52	-0.022			1631.5	1.66644		1631.5	0.993371		1631.5	1.65703		1631.5	2.00539			2263	1.13663	2263	0.535976	2263	0.529077
			30.5547	0.135	28.0133	-0.007			30.56	0.01			1632	1.69968		1632	0.960534		1632	1.61183		1632	1.94679			2264	1.19084	2264	0.477165	2264	0.59824
			30.5947	0.154	28.05	-0.038			30.6	-0.022			1632.5	1.74543		1632.5	0.951028		1632.5	1.58533		1632.5	1.95942			2265	1.16807	2265	0.438173	2265	0.671938
			30.6347	0.181	28.0867	-0.027			30.64	-0.039			1633	1.74839		1633	0.945015		1633	1.6115		1633	1.99411			2266	1.07822	2266	0.447508	2266	0.704162
			30.6747	0.135	28.1233	-0.032			30.68	-0.038			1633.5	1.66866		1633.5	0.931603		1633.5	1.68428		1633.5	2.07455			2267	0.996163	2267	0.470702	2267	0.706549
			30.7147	0.15	28.16	0.008			30.72	-0.039			1634	1.50457		1634	0.908941		1634	1.73513		1634	2.07528			2268	0.957921	2268	0.486716	2268	0.705953
			30.7547	0.108	28.1967	0.024			30.76	-0.057			1634.5	1.35953		1634.5	0.862539		1634.5	1.82037		1634.5	1.98933			2269	0.941337	2269	0.527359	2269	0.70834
			30.7947	0.147	28.2333	0.016			30.8	-0.059			1635	1.29494		1635	0.840904		1635	1.89797		1635	1.90289			2270	0.902104	2270	0.599742	2270	0.705157
			30.8347	0.126	28.27	0.048			30.84	-0.07			1635.5	1.34459		1635.5	0.842035		1635.5	1.9317		1635.5	1.84846			2271	0.857302	2271	0.646919	2271	0.699388
			30.8747	0.132	28.3067	0.025			30.88	-0.052			1636	1.48762		1636	0.856732		1636	1.92323		1636	1.89725			2272	0.855198	2272	0.638087	2272	0.738774
			30.9147	0.112	28.3433	-0.002			30.92	-0.031			1636.5	1.63428		1636.5	0.891675		1636.5	1.8222		1636.5	1.98406			2273	0.911881	2273	0.610513	2273	0.837237
			30.9546	0.147	28.38	0.019			30.96	-0.013			1637	1.72659		1637	0.922302		1637	1.65437		1637	2.09662			2274	0.961881	2274	0.613744	2274	0.94137
			30.9946	0.17	28.4167	0.034			31	-0.052			1637.5	1.70614		1637.5	0.973741		1637.5	1.51861		1637.5	2.15498			2275	0.931807	2275	0.630547	2275	0.971207
			31.0346	0.144	28.4533	0.011			31.04	-0.05			1638	1.58154		1638	1.01984		1638	1.42506		1638	2.14002			2276	0.843317	2276	0.619991	2276	0.936894
			31.0746	0.135	28.49	0.016			31.08	-0.055			1638.5	1.50713		1638.5	1.06886		1638.5	1.40312		1638.5	2.12751			2277	0.758168	2277	0.582508	2277	0.916605
			31.1146	0.144	28.5267	-0.006			31.12	-0.071			1639	1.44618		1639	1.12436		1639	1.55301		1639	2.13904			2278	0.732508	2278	0.544449	2278	0.936496
			31.1546	0.152	28.5633	0.007			31.16	-0.057			1639.5	1.43959		1639.5	1.16393		1639.5	1.74493		1639.5	2.17582			2279	0.779579	2279	0.514433	2279	0.95599
			31.1946	0.14	28.6	0.006			31.2	-0.061			1640	1.53579		1640	1.19527		1640	1.96078		1640	2.22388			2280	0.873639	2280	0.480684	2280	0.927644
			31.2346	0.173	28.6367	-0.031			31.24	-0.059			1640.5	1.54965		1640.5	1.21377		1640.5	2.13742		1640.5	2.2755			2281	0.94703	2281	0.439466	2281	0.835248
			31.2746	0.162	28.6733	0.012			31.28	-0.059			1641	1.55813		1641	1.18705		1641	2.17348		1641	2.27845			2282	0.941584	2282	0.405472	2282	0.705356
			31.3146	0.155	28.71	-0.019			31.32	-0.077			1641.5	1.59284		1641.5	1.13155		1641.5	2.0678		1641.5	2.28519			2283	0.891584	2283	0.397501	2283	0.607489
			31.3546	0.141	28.7467	-0.007			31.36	-0.066			1642	1.56445		1642	1.07554		1642	1.89149		1642	2.3216			2284	0.870297	2284	0.42807	2284	0.607887
			31.3946	0.158	28.7833	-0.02			31.4	-0.086			1642.5	1.51695		1642.5	1.01346		1642.5	1.68561		1642.5	2.35164			2285	0.887871	2285	0.482766	2285	0.701477
			31.4346	0.154	28.82	-0.02			31.44	-0.074			1643	1.46838		1643	0.986382		1643	1.50532		1643	2.29635			2286	0.888119	2286	0.538992	2286	0.829778
			31.4746	0.15	28.8567	0.007			31.48	-0.064			1643.5	1.38671		1643.5	1.01017		1643.5	1.42306		1643.5	2.23345			2287	0.856683	2287	0.573316	2287	0.91382
			31.5145	0.166	28.8933	-0.004			31.52	-0.066			1644	1.3598		1644	1.04162		1644	1.43154		1644	2.09809			2288	0.836634	2288	0.580784	2288	0.942861
			31.5545	0.149	28.93	0.016			31.56	-0.06			1644.5	1.36545		1644.5	1.07194		1644.5	1.53689		1644.5	1.89701			2289	0.848762	2289	0.585524	2289	0.982247
			31.5945	0.148	28.9667	0.004			31.6	-0.037			1645	1.37998		1645	1.08941		1645	1.75407		1645	1.79892			2290	0.87203	2290	0.603619	2290	1.05863
			31.6345	0.159	29.0033	-0.005			31.64	-0.065			1645.5	1.38657		1645.5	1.06475		1645.5	1.94766		1645.5	1.72131			2291	0.888119	2291	0.614821	2291	1.08906
			31.6745	0.157	29.04	-0.001			31.68	-0.063			1646	1.39559		1646	1.02878		1646	2.08707		1646	1.77317			2292	0.898267	2292	0.59371	2292	1.00254
			31.7145	0.157	29.0767	-0.03			31.72	-0.069			1646.5	1.43797		1646.5	1.00051		1646.5	2.12745		1646.5	1.9387			2293	0.898267	2293	0.547178	2293	0.870456
			31.7545	0.185	29.1133	0			31.76	-0.099			1647	1.48062		1647	0.991572		1647	2.07511		1647	2.1719			2294	0.890512	2294	0.517737	2294	0.8074
			31.7945	0.177	29.15	-0.005			31.8	-0.054			1647.5	1.5253		1647.5	1.00627		1647.5	2.01396		1647.5	2.37739			2295	0.886634	2295	0.541792	2295	0.804814
			31.8345	0.159	29.1867	-0.037			31.84	-0.062			1648	1.54629		1648	1.04522		1648	1.92406		1648	2.46812			2296	0.866502	2296	0.615396	2296	0.756079
			31.8745	0.14	29.2233	-0.034			31.88	-0.089			1648.5	1.52503		1648.5	1.09044		1648.5	1.87172		1648.5	2.46444			2297	0.792822	2297	0.67672	2297	0.648466
			31.9145	0.155	29.26	-0.042			31.92	-0.082			1649	1.48971		1649	1.12898		1649	1.80583		1649	2.26937			2298	0.679455	2298	0.672986	2298	0.567507
			31.9545	0.182	29.2967	-0.045			31.96	-0.04			1649.5	1.41254		1649.5	1.13669		1649.5	1.71918		1649.5	2.00809			2299	0.610148	2299	0.622576	2299	0.561122
			31.9945	0.166	29.3333	-0.009			32	-0.053			1650	1.35172		1650	1.13155		1650	1.72848		1650	1.80505			2300	0.649901	2300	0.575327	2300	0.606694
			32.0345	0.162	29.37	-0.024			32.04	-0.023			1650.5	1.29158		1650.5	1.12333		1650.5	1.71635		1650.5	1.60667			2301	0.753342	2301	0.54129	2301	0.651052
			32.0745	0.148	29.4067	-0.013			32.08	-0.06			1651	1.26695		1651	1.10175		1651	1.71951		1651	1.55125			2302	0.835231	2302	0.50596	2302	0.665374
			32.1144	0.143	29.4433	-0.017			32.12	-0.069			1651.5	1.31775		1651.5	1.10997		1651.5	1.71652		1651.5	1.59821			2303	0.829043	2303	0.477237	2303	0.664777
			32.1544	0.144	29.48	-0.019			32.16	-0.053			1652	1.38792		1652	1.09918		1652	1.59638		1652	1.62298			2304	0.776403	2304	0.472426	2304	0.697598
			32.1944	0.146	29.5167	-0.01			32.2	-0.085			1652.5	1.46932		1652.5	1.05653		1652.5	1.47026		1652.5	1.68857			2305	0.781188	2305	0.488152	2305	0.772788
			32.2344	0.144	29.5533	-0.005			32.24	-0.057			1653	1.53122		1653	1.0184		1653	1.41808		1653	1.72413			2306	0.875247	2306	0.515295	2306	0.838431
			32.2744	0.148	29.59	-0.045			32.28	-0.075			1653.5	1.57145		1653.5	1.01372		1653.5	1.443		1653.5	1.80076			2307	0.960148	2307	0.552779	2307	0.879606
			32.3144	0.143	29.6267	-0.012			32.32	-0.069			1654	1.55597		1654	1.03083		1654	1.52044		1654	1.92693			2308	0.947525	2308	0.591125	2308	0.948829
			32.3544	0.142	29.6633	0.03			32.36	-0.093			1654.5	1.57441		1654.5	1.08068		1654.5	1.58358		1654.5	2.04898			2309	0.869307	2309	0.613098	2309	1.07474
			32.3944	0.116	29.7	0.03			32.4	-0.071			1655	1.59177		1655	1.13977		1655	1.56697		1655	2.15915			2310	0.815099	2310	0.628608	2310	1.1559
			32.4344	0.133	29.7367	0.047			32.44	-0.053			1655.5	1.60334		1655.5	1.13052		1655.5	1.45995		1655.5	2.10593			2311	0.838861	2311	0.645699	2311	1.07434
			32.4744	0.147	29.7733	0.021			32.48	-0.094			1656	1.65258		1656	1.11202		1656	1.39299		1656	2.01888			2312	0.915718	2312	0.663076	2312	0.867472
			32.5144	0.134	29.81	0.002			32.52	-0.099			1656.5	1.63644		1656.5	1.10586		1656.5	1.35759		1656.5	1.85066			2313	0.962129	2313	0.665661	2313	0.717589
			32.5544	0.168	29.8467	-0.003			32.56	-0.087			1657	1.59984		1657	1.08941		1657	1.36358		1657	1.73173			2314	0.916832	2314	0.635071	2314	0.708538
			32.5944	0.098	29.8833	0.013			32.6	-0.072			1657.5	1.53714		1657.5	1.08839		1657.5	1.41658		1657.5	1.69887			2315	0.809406	2315	0.560678	2315	0.741359
			32.6344	0.161	29.92	0.004			32.64	-0.119			1658	1.44591		1658	1.08119		1658	1.45231		1658	1.68416			2316	0.730693	2316	0.457131	2316	0.700582
			32.6743	0.152	29.9567	0.026			32.68	-0.061			1658.5	1.43165		1658.5	1.03392		1658.5	1.49285		1658.5	1.79451			2317	0.713366	2317	0.366135	2317	0.596449
			32.7143	0.159	29.9933	0.04			32.72	-0.065			1659	1.4821		1659	1.02097		1659	1.54869		1659	1.88794			2318	0.716089	2318	0.325377	2318	0.51935
			32.7543	0.17	30.03	0			32.76	-0.089			1659.5	1.60953		1659.5	1.01768		1659.5	1.6007		1659.5	2.02366			2319	0.706807	2319	0.357518	2319	0.514337
			32.7943	0.15	30.0667	0.009			32.8	-0.046			1660	1.82562		1660	1.0149		1660	1.61781		1660	2.19568			2320	0.69901	2320	0.44679	2320	0.56876
			32.8343	0.146	30.1033	-0.014			32.84	-0.064			1660.5	1.93757		1660.5	1.02826		1660.5	1.64074		1660.5	2.30517			2321	0.714356	2321	0.566566	2321	0.674922
			32.8743	0.146	30.14	0.004			32.88	-0.047			1661	1.96111		1661	1.00021		1661	1.64789		1661	2.3297			2322	0.753713	2322	0.69022	2322	0.81098
			32.9143	0.156	30.1767	-0.008			32.92	-0.03			1661.5	1.87756		1661.5	0.947585		1661.5	1.67032		1661.5	2.22977			2323	0.788944	2323	0.765331	2323	0.901288
			32.9543	0.17	30.2133	-0.037			32.96	-0.037			1662	1.68864		1662	0.90298		1662	1.66667		1662	2.09416			2324	0.797772	2324	0.765618	2324	0.914814
			32.9943	0.139	30.25	-0.009			33	-0.069			1662.5	1.51709		1662.5	0.866984		1662.5	1.61117		1662.5	1.87923			2325	0.795297	2325	0.73072	2325	0.90646
			33.0343	0.146	30.2867	0.009			33.04	-0.08			1663	1.40043		1663	0.850771		1663	1.59821		1663	1.75527			2326	0.797525	2326	0.743214	2326	0.960764
			33.0743	0.154	30.3233	-0.022			33.08	-0.045			1663.5	1.30974		1663.5	0.86927		1663.5	1.54171		1663.5	1.70427			2327	0.825082	2327	0.815309	2327	1.05326
			33.1143	0.108	30.36	0.002			33.12	-0.068			1664	1.25336		1664	0.906475		1664	1.53174		1664	1.6627			2328	0.900124	2328	0.874838	2328	1.07146
			33.1543	0.142	30.3967	-0.019			33.16	-0.082			1664.5	1.21111		1664.5	0.939928		1664.5	1.60668		1664.5	1.68232			2329	1.00479	2329	0.862703	2329	1.00612
			33.1943	0.152	30.4333	-0.005			33.2	-0.067			1665	1.12688		1665	0.978109		1665	1.60851		1665	1.67925			2330	1.07723	2330	0.791469	2330	0.980457
			33.2343	0.147	30.47	0.005			33.24	-0.077			1665.5	1.0514		1665.5	0.987256		1665.5	1.58657		1665.5	1.70181			2331	1.10082	2331	0.75657	2331	1.14009
			33.2742	0.148	30.5067	-0.019			33.28	-0.094			1666	1.00511		1666	0.991161		1666	1.52011		1666	1.78127			2332	1.14653	2332	0.831107	2332	1.52738
			33.3142	0.136	30.5433	0.014			33.32	-0.062			1666.5	0.962056		1666.5	0.991829		1666.5	1.36208		1666.5	1.85275			2333	1.27673	2333	1.02413	2333	2.06117
			33.3542	0.147	30.58	-0.037			33.36	-0.051			1667	0.97578		1667	0.972662		1667	1.26321		1667	1.93722			2334	1.42269	2334	1.24645	2334	2.53061
			33.3942	0.164	30.6167	-0.039			33.4	-0.057			1667.5	0.999462		1667.5	0.963104		1667.5	1.24859		1667.5	1.95562			2335	1.50235	2335	1.45476	2335	2.85484
			33.4342	0.128	30.6533	-0.039			33.44	-0.061			1668	1.02503		1668	0.95149		1668	1.27235		1668	1.8422			2336	1.52847	2336	1.6704	2336	3.06012
			33.4742	0.16	30.69	-0.007			33.48	-0.052			1668.5	1.04999		1668.5	0.947431		1668.5	1.32785		1668.5	1.70194			2337	1.59884	2337	1.8976	2337	3.23437
			33.5142	0.177	30.7267	-0.007			33.52	-0.059			1669	1.05517		1669	0.969681		1669	1.32137		1669	1.59392			2338	1.74765	2338	2.15554	2338	3.36029
			33.5542	0.186	30.7633	-0.024			33.56	-0.046			1669.5	1.09957		1669.5	0.986742		1669.5	1.28382		1669.5	1.52354			2339	1.92921	2339	2.4106	2339	3.48859
			33.5942	0.144	30.8	-0.035			33.6	-0.077			1670	1.12043		1670	1.00961		1670	1.26221		1670	1.51606			2340	2.07013	2340	2.67787	2340	3.69904
			33.6342	0.171	30.8367	0.02			33.64	-0.099			1670.5	1.1355		1670.5	1.02749		1670.5	1.33516		1670.5	1.63046			2341	2.13366	2341	2.85035	2341	3.91287
			33.6742	0.2	30.8733	0.008			33.68	-0.055			1671	1.15447		1671	1.02158		1671	1.46627		1671	1.66822			2342	2.16569	2342	2.9078	2342	4.04595
			33.7142	0.177	30.91	0			33.72	-0.068			1671.5	1.12056		1671.5	1.01788		1671.5	1.55799		1671.5	1.69495			2343	2.31448	2343	3.05752	2343	4.46725
			33.7542	0.181	30.9467	0.015			33.76	-0.048			1672	1.07239		1672	1.00976		1672	1.6567		1672	1.71138			2344	2.70297	2344	3.486	2344	5.5784
			33.7942	0.173	30.9833	0.013			33.8	-0.09			1672.5	1.05086		1672.5	0.975951		1672.5	1.69093		1672.5	1.60287			2345	3.23185	2345	3.99612	2345	7.01378
			33.8341	0.156	31.02	-0.012			33.84	-0.089			1673	1.04575		1673	0.967883		1673	1.73513		1673	1.55125			2346	3.62129	2346	4.10513	2346	7.80546
			33.8741	0.177	31.0567	-0.002			33.88	-0.069			1673.5	1.07966		1673.5	0.954471		1673.5	1.83516		1673.5	1.54684			2347	3.84901	2347	3.72081	2347	7.50709
			33.9141	0.175	31.0933	0.016			33.92	-0.103			1674	1.18165		1674	0.923638		1674	1.87172		1674	1.56376			2348	4.08168	2348	3.29714	2348	6.74325
			33.9541	0.165	31.13	0.012			33.96	-0.076			1674.5	1.27583		1674.5	0.909455		1674.5	1.87272		1674.5	1.63855			2349	4.30693	2349	3.15597	2349	6.17037
			33.9941	0.182	31.1667	-0.002			34	-0.05			1675	1.32575		1675	0.878212		1675	1.81256		1675	1.70758			2350	4.29208	2350	3.17277	2350	5.82038
			34.0341	0.161	31.2033	-0.006			34.04	-0.04			1675.5	1.32871		1675.5	0.837102		1675.5	1.68594		1675.5	1.68158			2351	4.07921	2351	3.13184	2351	5.4871
			34.0741	0.155	31.24	0.003			34.08	-0.054			1676	1.2422		1676	0.806475		1676	1.63144		1676	1.59809			2352	3.92946	2352	3.05149	2352	5.17231
			34.1141	0.174	31.2767	0.012			34.12	-0.069			1676.5	1.15016		1676.5	0.782939		1676.5	1.58491		1676.5	1.47646			2353	3.90347	2353	3.02585	2353	4.96315
			34.1541	0.121	31.3133	0.004			34.16	-0.065			1677	1.06808		1677	0.775231		1677	1.56098		1677	1.33374			2354	3.84035	2354	3.02305	2354	4.82918
			34.1941	0.133	31.35	0.009			34.2	-0.086			1677.5	1.05328		1677.5	0.792754		1677.5	1.53805		1677.5	1.28028			2355	3.66089	2355	2.9888	2355	4.69879
			34.2341	0.138	31.3867	0.027			34.24	-0.046			1678	1.08598		1678	0.836331		1678	1.48471		1678	1.28421			2356	3.42946	2356	2.94248	2356	4.55856
			34.2741	0.178	31.4233	0.013			34.28	-0.066			1678.5	1.12863		1678.5	0.863977		1678.5	1.43619		1678.5	1.33301			2357	3.20545	2357	2.89272	2357	4.38848
			34.3141	0.148	31.46	0.02			34.32	-0.065			1679	1.20587		1679	0.886639		1679	1.42041		1679	1.47793			2358	3.02228	2358	2.79815	2358	4.19275
			34.3541	0.176	31.4967	0.032			34.36	-0.003			1679.5	1.21152		1679.5	0.889928		1679.5	1.38418		1679.5	1.63266			2359	2.91584	2359	2.6299	2359	4.02506
			34.3941	0.2	31.5333	0.027			34.4	-0.057			1680	1.2247		1680	0.861254		1680	1.35726		1680	1.76116			2360	2.88366	2360	2.43616	2360	3.87826
			34.434	0.167	31.57	0.012			34.44	-0.057			1680.5	1.21286		1680.5	0.845067		1680.5	1.32918		1680.5	1.81572			2361	2.89851	2361	2.29125	2361	3.73922
			34.474	0.14	31.6067	0.024			34.48	-0.033			1681	1.13805		1681	0.845478		1681	1.26736		1681	1.71322			2362	2.93069	2362	2.21241	2362	3.5781
			34.514	0.152	31.6433	0.04			34.52	-0.045			1681.5	1.08275		1681.5	0.853648		1681.5	1.25108		1681.5	1.57626			2363	2.93193	2363	2.14046	2363	3.38893
			34.554	0.179	31.68	0.022			34.56	-0.067			1682	1.0444		1682	0.890802		1682	1.24493		1682	1.44728			2364	2.88366	2364	2.07971	2364	3.18067
			34.594	0.129	31.7167	0.025			34.6	-0.04			1682.5	1.03391		1682.5	0.91408		1682.5	1.2549		1682.5	1.38352			2365	2.84158	2365	2.11654	2365	3.03148
			34.634	0.145	31.7533	0.033			34.64	-0.042			1683	1.10764		1683	0.919322		1683	1.28814		1683	1.44237			2366	2.89604	2366	2.24257	2366	3.02074
			34.674	0.182	31.79	0.064			34.68	-0.026			1683.5	1.2387		1683.5	0.93001		1683.5	1.32901		1683.5	1.5076			2367	3.01238	2367	2.32701	2367	3.07982
			34.714	0.17	31.8267	0.057			34.72	-0.057			1684	1.31405		1684	0.907914		1684	1.38318		1684	1.54218			2368	3.06683	2368	2.28867	2368	3.04013
			34.754	0.193	31.8633	-0.005			34.76	-0.061			1684.5	1.36975		1684.5	0.881963		1684.5	1.4057		1684.5	1.56069			2369	3.0297	2369	2.19776	2369	2.90377
			34.794	0.165	31.9	-0.022			34.8	-0.042			1685	1.37339		1685	0.867677		1685	1.42157		1685	1.53703			2370	2.96287	2370	2.14764	2370	2.84112
			34.834	0.211	31.9367	-0.01			34.84	-0.005			1685.5	1.34042		1685.5	0.834173		1685.5	1.42988		1685.5	1.51165			2371	2.91337	2371	2.1062	2371	2.8432
			34.874	0.186	31.9733	-0.032			34.88	-0.033			1686	1.35172		1686	0.822559		1686	1.42639		1686	1.52403			2372	2.86634	2372	2.04395	2372	2.78263
			34.914	0.148	32.01	-0.005			34.92	-0.028			1686.5	1.37796		1686.5	0.83628		1686.5	1.42439		1686.5	1.51741			2373	2.79373	2373	2.02844	2373	2.71819
			34.954	0.159	32.0467	-0.011			34.96	-0.02			1687	1.42115		1687	0.837924		1687	1.43935		1687	1.53997			2374	2.67327	2374	2.13241	2374	2.77339
			34.9939	0.168	32.0833	-0.003			35	-0.026			1687.5	1.39989		1687.5	0.868243		1687.5	1.38053		1687.5	1.56327			2375	2.53713	2375	2.27876	2375	2.81904
			35.0339	0.153	32.12	0.02			35.04	-0.032			1688	1.3606		1688	0.90555		1688	1.2878		1688	1.58803			2376	2.47203	2376	2.33204	2376	2.64359
			35.0739	0.137	32.1567	0.007			35.08	-0.056			1688.5	1.29898		1688.5	0.934943		1688.5	1.2343		1688.5	1.65007			2377	2.52351	2377	2.22943	2377	2.29957
			35.1139	0.113	32.1933	0.019			35.12	-0.023			1689	1.24964		1689	0.984378		1689	1.20073		1689	1.66503			2378	2.63366	2378	2.01939	2378	2.00925
			35.1539	0.107	32.23	0.048			35.16	-0.049			1689.5	1.33221		1689.5	0.994656		1689.5	1.28897		1689.5	1.69237			2379	2.70792	2379	1.8087	2379	1.95137
			35.1939	0.121	32.2667	0.019			35.2	-0.045			1690	1.43595		1690	1.00586		1690	1.43636		1690	1.74093			2380	2.7203	2380	1.63378	2380	2.01502
			35.2339	0.117	32.3033	-0.022			35.24	-0.063			1690.5	1.55194		1690.5	0.979805		1690.5	1.50083		1690.5	1.73185			2381	2.68812	2381	1.48284	2381	1.9991
			35.2739	0.126	32.34	0.028			35.28	0			1691	1.66685		1691	0.923278		1691	1.48288		1691	1.76018			2382	2.60149	2382	1.36493	2382	1.86484
			35.3139	0.137	32.3767	0.034			35.32	-0.034			1691.5	1.69416		1691.5	0.900976		1691.5	1.4209		1691.5	1.72744			2383	2.45842	2383	1.30935	2383	1.78905
			35.3539	0.152	32.4133	0.016			35.36	-0.019			1692	1.67088		1692	0.854625		1692	1.30442		1692	1.66442			2384	2.33119	2384	1.29341	2384	1.91019
			35.3939	0.152	32.45	-0.006			35.4	-0.027			1692.5	1.64034		1692.5	0.834738		1692.5	1.26903		1692.5	1.59649			2385	2.29257	2385	1.2891	2385	2.19484
			35.4339	0.138	32.4867	0.04			35.44	-0.038			1693	1.56862		1693	0.849332		1693	1.31439		1693	1.49804			2386	2.35627	2386	1.30102	2386	2.42459
			35.4739	0.13	32.5233	0.029			35.48	-0.008			1693.5	1.49489		1693.5	0.84296		1693.5	1.3546		1693.5	1.46052			2387	2.4802	2387	1.32141	2387	2.39594
			35.5139	0.149	32.56	0.028			35.52	-0.049			1694	1.45398		1694	0.847276		1694	1.43038		1694	1.39995			2388	2.58168	2388	1.3217	2388	2.10473
			35.5538	0.14	32.5967	0.002			35.56	-0.021			1694.5	1.42492		1694.5	0.841521		1694.5	1.47159		1694.5	1.41614			2389	2.57838	2389	1.30432	2389	1.7798
			35.5938	0.124	32.6333	0.007			35.6	-0.041			1695	1.36383		1695	0.816136		1695	1.53838		1695	1.45684			2390	2.47413	2390	1.27488	2390	1.62375
			35.6338	0.116	32.67	0.024			35.64	-0.055			1695.5	1.33181		1695.5	0.785303		1695.5	1.63875		1695.5	1.46003			2391	2.35231	2391	1.20508	2391	1.68343
			35.6738	0.125	32.7067	-0.026			35.68	-0.043			1696	1.24462		1696	0.768756		1696	1.6793		1696	1.4745			2392	2.26683	2392	1.08402	2392	1.84276
			35.7138	0.15	32.7433	-0.017			35.72	-0.051			1696.5	1.15554		1696.5	0.781398		1696.5	1.70655		1696.5	1.38377			2393	2.22525	2393	0.962947	2393	1.97106
			35.7538	0.134	32.78	-0.027			35.76	-0.038			1697	1.09177		1697	0.802467		1697	1.68528		1697	1.28323			2394	2.20866	2394	0.914261	2394	2.00925
			35.7938	0.176	32.8167	0.017			35.8	-0.031			1697.5	1.0366		1697.5	0.845324		1697.5	1.57062		1697.5	1.21481			2395	2.18028	2395	0.92216	2395	1.94808
			35.8338	0.202	32.8533	0.013			35.84	-0.087			1698	1.0549		1698	0.874512		1698	1.52941		1698	1.20132			2396	2.1073	2396	0.930633	2396	1.81143
			35.8738	0.183	32.89	0.008			35.88	-0.085			1698.5	1.11598		1698.5	0.882528		1698.5	1.52542		1698.5	1.28838			2397	2.01176	2397	0.913112	2397	1.65806
			35.9138	0.127	32.9267	-0.006			35.92	-0.075			1699	1.16954		1699	0.879548		1699	1.55965		1699	1.39554			2398	1.92508	2398	0.885538	2398	1.56288
			35.9538	0.124	32.9633	-0.013			35.96	-0.063			1699.5	1.26076		1699.5	0.855087		1699.5	1.6228		1699.5	1.51226			2399	1.86279	2399	0.863708	2399	1.55135
			35.9938	0.16	33	0.009			36	-0.074			1700	1.29817		1700	0.84481		1700	1.64872		1700	1.56057			2400	1.81485	2400	0.819905	2400	1.58437
			36.0338	0.179	33.0367	-0.024			36.04	-0.055			1700.5	1.26588		1700.5	0.836382		1700.5	1.61349		1700.5	1.55812			2401	1.80049	2401	0.741491	2401	1.59033
			36.0738	0.19	33.0733	-0.009			36.08	-0.088			1701	1.25592		1701	0.844913		1701	1.49784		1701	1.59564			2402	1.83193	2402	0.663076	2402	1.50619
			36.1138	0.193	33.11	0.027			36.12	-0.09			1701.5	1.17357		1701.5	0.874101		1701.5	1.4317		1701.5	1.59809			2403	1.89307	2403	0.627747	2403	1.36775
			36.1537	0.194	33.1467	0			36.16	-0.056			1702	1.11921		1702	0.904111		1702	1.34762		1702	1.63683			2404	1.94059	2404	0.645842	2404	1.23407
			36.1937	0.157	33.1833	0.007			36.2	-0.072			1702.5	1.1254		1702.5	0.909455		1702.5	1.27052		1702.5	1.70451			2405	1.92153	2405	0.707166	2405	1.15721
			36.2337	0.164	33.22	0.015			36.24	-0.08			1703	1.07535		1703	0.890647		1703	1.24726		1703	1.67754			2406	1.81939	2406	0.769927	2406	1.12129
			36.2737	0.162	33.2567	0.024			36.28	-0.057			1703.5	1.03794		1703.5	0.853957		1703.5	1.19541		1703.5	1.65596			2407	1.67847	2407	0.780411	2407	1.11572
			36.3137	0.145	33.2933	0.015			36.32	-0.048			1704	0.956136		1704	0.790134		1704	1.18711		1704	1.63242			2408	1.58515	2408	0.703863	2408	1.10498
			36.3537	0.126	33.33	-0.004			36.36	-0.07			1704.5	0.86437		1704.5	0.737204		1704.5	1.25324		1704.5	1.58534			2409	1.56238	2409	0.584231	2409	1.05057
			36.3937	0.147	33.3667	-0.016			36.4	-0.061			1705	0.841227		1705	0.697842		1705	1.37853		1705	1.59858			2410	1.56708	2410	0.503375	2410	0.985827
			36.4337	0.188	33.4033	-0.011			36.44	-0.034			1705.5	0.864909		1705.5	0.657862		1705.5	1.53838		1705.5	1.63168			2411	1.56271	2411	0.505242	2411	0.95778
					33.44	0.003							1706	0.957481		1706	0.648099		1706	1.66235		1706	1.70893			2412	1.52748	2412	0.533534	2412	0.960167
					33.4767	-0.014							1706.5	1.04413		1706.5	0.646865		1706.5	1.71918		1706.5	1.81878			2413	1.442	2413	0.522907	2413	0.95778
					33.5133	0.011							1707	1.06432		1707	0.664337		1707	1.73546		1707	1.86292			2414	1.32153	2414	0.496122	2414	0.96693
					33.55	0.037							1707.5	1.0401		1707.5	0.686125		1707.5	1.66866		1707.5	1.87224			2415	1.21535	2415	0.518311	2415	1.0085
					33.5867	-0.004							1708	0.992465		1708	0.723022		1708	1.63942		1708	1.75932			2416	1.15371	2416	0.57863	2416	1.06102
					33.6233	0.009							1708.5	0.914245		1708.5	0.76372		1708.5	1.69613		1708.5	1.62008			2417	1.12351	2417	0.615252	2417	1.07176
					33.66	0.015							1709	0.92317		1709	0.771788		1709	1.76221		1709	1.55726			2418	1.12723	2418	0.605343	2418	1.00791
					33.6967	0.006							1709.5	0.983585		1709.5	0.790596		1709.5	1.85244		1709.5	1.48933			2419	1.16955	2419	0.590263	2419	0.907653
					33.7333	-0.018							1710	1.01628		1710	0.780627		1710	1.86457		1710	1.5038			2420	1.21584	2420	0.607497	2420	0.840619
					33.77	0.004							1710.5	1.09526		1710.5	0.768037		1710.5	1.73205		1710.5	1.53433			2421	1.21683	2421	0.639092	2421	0.82192
					33.8067	0.002							1711	1.14303		1711	0.794656		1711	1.60352		1711	1.52121			2422	1.18003	2422	0.65084	2422	0.823313
					33.8433	0							1711.5	1.15016		1711.5	0.803289		1711.5	1.48488		1711.5	1.5309			2423	1.15718	2423	0.615898	2423	0.85872
					33.88	0.028							1712	1.16039		1712	0.827372		1712	1.41032		1712	1.5497			2424	1.17636	2424	0.555149	2424	0.939281
					33.9167	0.023							1712.5	1.16765		1712.5	0.837616		1712.5	1.41476		1712.5	1.59098			2425	1.1915	2425	0.531811	2425	1.00094
					33.9533	-0.004							1713	1.13644		1713	0.809969		1713	1.46627		1713	1.66577			2426	1.16856	2426	0.577337	2426	1.00075
					33.99	-0.009							1713.5	1.12433		1713.5	0.780267		1713.5	1.46029		1713.5	1.69593			2427	1.12896	2427	0.655752	2427	0.967328
					34.0267	-0.024							1714	1.10388		1714	0.749332		1714	1.48853		1714	1.69274			2428	1.10594	2428	0.70056	2428	0.949426
					34.0633	-0.035							1714.5	1.05032		1714.5	0.729805		1714.5	1.48986		1714.5	1.62016			2429	1.07327	2429	0.695533	2429	0.960565
					34.1	-0.047							1715	1.00605		1715	0.734841		1715	1.44766		1715	1.52121			2430	0.986386	2430	0.665231	2430	0.962256
					34.1367	-0.005							1715.5	0.945237		1715.5	0.757657		1715.5	1.38185		1715.5	1.47769			2431	0.85198	2431	0.625377	2431	0.906858
					34.1733	-0.011							1716	0.888455		1716	0.801901		1716	1.25241		1716	1.45782			2432	0.763861	2432	0.571736	2432	0.778756
					34.21	-0.013							1716.5	0.873789		1716.5	0.84111		1716.5	1.1238		1716.5	1.45929			2433	0.786634	2433	0.504093	2433	0.636133
					34.2467	-0.035							1717	0.886168		1717	0.868243		1717	1.10236		1717	1.47965			2434	0.896782	2434	0.43171	2434	0.570431
													1717.5	0.917384		1717.5	0.898458		1717.5	1.13327		1717.5	1.47425			2435	1.00767	2435	0.371844	2435	0.596718
													1718	0.980624		1718	0.896403		1718	1.20671		1718	1.51839			2436	1.07756	2436	0.349189	2436	0.656224
													1718.5	1.05705		1718.5	0.863207		1718.5	1.27119		1718.5	1.63193			2437	1.09777	2437	0.392245	2437	0.711323
													1719	1.10051		1719	0.830216		1719	1.21303		1719	1.75564			2438	1.10916	2438	0.504524	2438	0.779949
													1719.5	1.11195		1719.5	0.79147		1719.5	1.16933		1719.5	1.88769			2439	1.11955	2439	0.626598	2439	0.871848
													1720	1.1503		1720	0.773741		1720	1.19143		1720	1.92251			2440	1.1073	2440	0.678587	2440	0.934209
													1720.5	1.16846		1720.5	0.80036		1720.5	1.32253		1720.5	1.89541			2441	1.06683	2441	0.634209	2441	0.918992
													1721	1.22282		1721	0.830524		1721	1.51147		1721	1.83742			2442	1.04851	2442	0.537268	2442	0.886767
													1721.5	1.31755		1721.5	0.850462		1721.5	1.67896		1721.5	1.77612			2443	1.07822	2443	0.470056	2443	0.919887
													1722	1.34392		1722	0.851901		1722	1.71486		1722	1.74277			2444	1.09587	2444	0.455981	2444	1.00015
													1722.5	1.36895		1722.5	0.833453		1722.5	1.59821		1722.5	1.7039			2445	1.04505	2445	0.482551	2445	1.04729
													1723	1.33827		1723	0.837204		1723	1.51861		1723	1.69507			2446	0.954538	2446	0.524917	2446	0.997961
													1723.5	1.2905		1723.5	0.857605		1723.5	1.41758		1723.5	1.65768			2447	0.907178	2447	0.557949	2447	0.883783
													1724	1.29413		1724	0.887359		1724	1.3772		1724	1.57553			2448	0.907426	2448	0.572167	2448	0.803819
													1724.5	1.25673		1724.5	0.905755		1724.5	1.39415		1724.5	1.49215			2449	0.909241	2449	0.556944	2449	0.824109
													1725	1.22982		1725	0.8889		1725	1.31838		1725	1.37935			2450	0.897153	2450	0.511202	2450	0.875429
													1725.5	1.18891		1725.5	0.869424		1725.5	1.27617		1725.5	1.31645			2451	0.884901	2451	0.455838	2451	0.846188
													1726	1.11625		1726	0.831603		1726	1.23961		1726	1.31927			2452	0.866007	2452	0.430806	2452	0.751902
													1726.5	1.09284		1726.5	0.807862		1726.5	1.1901		1726.5	1.40535			2453	0.841172	2453	0.489013	2453	0.703367
													1727	1.13698		1727	0.809558		1727	1.16185		1727	1.50785			2454	0.832673	2454	0.627747	2454	0.743667
													1727.5	1.23493		1727.5	0.794964		1727.5	1.09472		1727.5	1.57749			2455	0.852104	2455	0.77919	2455	0.826794
													1728	1.35091		1728	0.808376		1728	1.03024		1728	1.64541			2456	0.890099	2456	0.861267	2456	0.887961
													1728.5	1.39195		1728.5	0.823124		1728.5	1.04653		1728.5	1.6475			2457	0.924257	2457	0.857246	2457	0.873042
													1729	1.37567		1729	0.818654		1729	1.09339		1729	1.61182			2458	0.968729	2458	0.807411	2458	0.774777
													1729.5	1.32508		1729.5	0.807091		1729.5	1.14988		1729.5	1.59318			2459	1.03441	2459	0.752693	2459	0.626585
													1730	1.22336		1730	0.765468		1730	1.16816		1730	1.55689			2460	1.09196	2460	0.715209	2460	0.492198
													1730.5	1.19618		1730.5	0.743525		1730.5	1.1089		1730.5	1.54561			2461	1.09084	2461	0.694528	2461	0.42751
													1731	1.2461		1731	0.751131		1731	1.07428		1731	1.61709			2462	1.03127	2462	0.681603	2462	0.470218
													1731.5	1.28848		1731.5	0.792086		1731.5	1.06979		1731.5	1.70157			2463	0.982178	2463	0.666092	2463	0.593406
													1732	1.34607		1732	0.868859		1732	1.09737		1732	1.76214			2464	0.959076	2464	0.647278	2464	0.718882
													1732.5	1.37621		1732.5	0.894553		1732.5	1.16251		1732.5	1.84232			2465	0.916337	2465	0.615252	2465	0.789696
													1733	1.33208		1733	0.892086		1733	1.19475		1733	1.85593			2466	0.853465	2466	0.563981	2466	0.810383
													1733.5	1.25296		1733.5	0.876413		1733.5	1.17464		1733.5	1.80959			2467	0.812789	2467	0.53059	2467	0.824307
													1734	1.16873		1734	0.851901		1734	1.18711		1734	1.80186			2468	0.824505	2468	0.562976	2468	0.827689
													1734.5	1.0697		1734.5	0.88335		1734.5	1.21436		1734.5	1.76704			2469	0.87071	2469	0.660491	2469	0.808195
													1735	1.01749		1735	0.929034		1735	1.18411		1735	1.74595			2470	0.933416	2470	0.780267	2470	0.776966
													1735.5	0.985872		1735.5	0.968191		1735.5	1.24909		1735.5	1.75723			2471	0.974257	2471	0.857389	2471	0.764434
													1736	0.973897		1736	0.991367		1736	1.28149		1736	1.68465			2472	0.981271	2472	0.853942	2472	0.779949
													1736.5	1.00888		1736.5	0.958068		1736.5	1.29212		1736.5	1.60029			2473	0.949505	2473	0.767198	2473	0.797255
													1737	1.02691		1737	0.90704		1737	1.36075		1737	1.49706			2474	0.919884	2474	0.649289	2474	0.791287
													1737.5	1.0405		1737.5	0.84779		1737.5	1.31123		1737.5	1.41172			2475	0.937376	2475	0.560534	2475	0.771595
													1738	1.09203		1738	0.800822		1738	1.27916		1738	1.39946			2476	1.00062	2476	0.513715	2476	0.780347
													1738.5	1.14935		1738.5	0.784995		1738.5	1.23552		1738.5	1.43502			2477	1.06337	2477	0.488152	2477	0.840818
													1739	1.14061		1739	0.799846		1739	1.16384		1739	1.49203			2478	1.08007	2478	0.471349	2478	0.908847
													1739.5	1.12083		1739.5	0.83371		1739.5	1.15487		1739.5	1.50172			2479	1.05173	2479	0.468763	2479	0.902283
													1740	1.04279		1740	0.876567		1740	1.16185		1740	1.48664			2480	1.02236	2480	0.488295	2480	0.791287
													1740.5	0.943622		1740.5	0.88705		1740.5	1.19708		1740.5	1.46027			2481	1.00908	2481	0.518024	2481	0.64031
													1741	0.891685		1741	0.871377		1741	1.24826		1741	1.40633			2482	0.986139	2482	0.557087	2482	0.542921
													1741.5	0.903929		1741.5	0.843474		1741.5	1.32004		1741.5	1.38254			2483	0.929084	2483	0.61159	2483	0.530807
													1742	0.969322		1742	0.797456		1742	1.3458		1742	1.38315			2484	0.844802	2484	0.653167	2484	0.564106
													1742.5	1.03014		1742.5	0.76557		1742.5	1.26421		1742.5	1.37715			2485	0.761881	2485	0.640672	2485	0.581352
													1743	1.07992		1743	0.775848		1743	1.18229		1743	1.43649			2486	0.693317	2486	0.580569	2486	0.568104
													1743.5	1.10791		1743.5	0.799178		1743.5	1.03922		1743.5	1.50172			2487	0.632921	2487	0.526497	2487	0.531464
													1744	1.09392		1744	0.828828		1744	0.903789		1744	1.5564			2488	0.584158	2488	0.505816	2488	0.472187
													1744.5	1.07696		1744.5	0.846763		1744.5	0.832669		1744.5	1.56866			2489	0.546163	2489	0.49483	2489	0.406892
													1745	1.06163		1745	0.823947		1745	0.817547		1745	1.44262			2490	0.525495	2490	0.476088	2490	0.37249
													1745.5	1.03714		1745.5	0.797225		1745.5	0.812396		1745.5	1.27379			2491	0.547772	2491	0.470918	2491	0.384007
													1746	1.00377		1746	0.767112		1746	0.839149		1746	1.15645			2492	0.624876	2492	0.509479	2492	0.413845
													1746.5	0.915501		1746.5	0.754882		1746.5	0.890329		1746.5	1.08705			2493	0.719554	2493	0.573316	2493	0.446606
													1747	0.864909		1747	0.784224		1747	0.917747		1747	1.11954			2494	0.788614	2494	0.612667	2494	0.494286
													1747.5	0.840958		1747.5	0.804317		1747.5	0.938185		1747.5	1.2104			2495	0.831766	2495	0.598664	2495	0.554498
													1748	0.887244		1748	0.804214		1748	0.969757		1748	1.26042			2496	0.876072	2496	0.556944	2496	0.598836
													1748.5	1.02853		1748.5	0.792343		1748.5	0.975241		1748.5	1.21493			2497	0.916584	2497	0.513572	2497	0.600925
													1749	1.16254		1749	0.742343		1749	1.0216		1749	1.16994			2498	0.925743	2498	0.463593	2498	0.573475
													1749.5	1.31324		1749.5	0.686434		1749.5	1.07245		1749.5	1.15473			2499	0.891832	2499	0.399354	2499	0.570928
													1750	1.43084		1750	0.666958		1750	1.07079		1750	1.16699			2500	0.834901	2500	0.334382	2500	0.623005
													1750.5	1.44429		1750.5	0.665159		1750.5	1.06746		1750.5	1.28887			2501	0.778218	2501	0.301637	2501	0.683276
													1751	1.46726		1751	0.672251		1751	1.05572		1751	1.43461			2502	0.725743	2502	0.302197	2502	0.677507
													1751.5	1.41833		1751.5	0.704779		1751.5	1.08109		1751.5	1.5206			2503	0.67632	2503	0.310857	2503	0.589945
													1752	1.34284		1752	0.724974		1752	1.16916		1752	1.58754			2504	0.641089	2504	0.309673	2504	0.486966
													1752.5	1.32508		1752.5	0.731809		1752.5	1.29578		1752.5	1.54929			2505	0.639109	2505	0.305127	2505	0.450246
													1753	1.24987		1753	0.753803		1753	1.37537		1753	1.44532			2506	0.662871	2506	0.312021	2506	0.503536
													1753.5	1.16712		1753.5	0.777698		1753.5	1.41575		1753.5	1.33154			2507	0.670792	2507	0.347609	2507	0.597344
													1754	1.10253		1754	0.799024		1754	1.42871		1754	1.20353			2508	0.643729	2508	0.418254	2508	0.669352
													1754.5	1.04171		1754.5	0.803597		1754.5	1.39083		1754.5	1.15596			2509	0.603094	2509	0.494873	2509	0.688647
													1755	0.997488		1755	0.78816		1755	1.35615		1755	1.14582			2510	0.583106	2510	0.525205	2510	0.679099
													1755.5	1.03404		1755.5	0.763618		1755.5	1.34314		1755.5	1.18778			2511	0.581188	2511	0.482263	2511	0.683674
													1756	1.14612		1756	0.714594		1756	1.32901		1756	1.24497			2512	0.592079	2512	0.390608	2512	0.728629
													1756.5	1.2056		1756.5	0.704265		1756.5	1.31888		1756.5	1.26594			2513	0.623267	2513	0.307712	2513	0.795465
													1757	1.2465		1757	0.703905		1757	1.32137		1757	1.29034			2514	0.65495	2514	0.281301	2514	0.828883
													1757.5	1.25404		1757.5	0.713155		1757.5	1.29644		1757.5	1.31891			2515	0.645462	2515	0.314477	2515	0.796658
													1758	1.15595		1758	0.732066		1758	1.24659		1758	1.34821			2516	0.588119	2516	0.374192	2516	0.71371
													1758.5	1.08235		1758.5	0.738232		1758.5	1.21801		1758.5	1.4127			2517	0.545049	2517	0.413378	2517	0.649262
													1759	1.06216		1759	0.754882		1759	1.20937		1759	1.49467			2518	0.567822	2518	0.416652	2518	0.639117
													1759.5	1.04319		1759.5	0.775128		1759.5	1.25324		1759.5	1.53973			2519	0.646782	2519	0.397041	2519	0.655229
													1760	1.04575		1760	0.794142		1760	1.28996		1760	1.59809			2520	0.732013	2520	0.380238	2520	0.621811
													1760.5	1.05086		1760.5	0.797636		1760.5	1.29678		1760.5	1.65302			2521	0.777805	2521	0.383585	2521	0.512229
													1761	1.04386		1761	0.764748		1761	1.28681		1761	1.68171			2522	0.763713	2522	0.401422	2522	0.379193
													1761.5	1.00094		1761.5	0.70889		1761.5	1.2348		1761.5	1.69752			2523	0.709158	2523	0.423611	2523	0.30822
													1762	0.981163		1762	0.652929		1762	1.2333		1762	1.62555			2524	0.664109	2524	0.452391	2524	0.325944
													1762.5	1.01722		1762.5	0.611459		1762.5	1.2554		1762.5	1.51263			2525	0.651733	2525	0.471779	2525	0.386394
													1763	1.07051		1763	0.581295		1763	1.24925		1763	1.43502			2526	0.654703	2526	0.443774	2526	0.436461
													1763.5	1.1355		1763.5	0.56742		1763.5	1.17979		1763.5	1.37935			2527	0.661386	2527	0.368419	2527	0.47883
													1764	1.21233		1764	0.554265		1764	1.09771		1764	1.36979			2528	0.667822	2528	0.290349	2528	0.55038
													1764.5	1.24354		1764.5	0.536588		1764.5	0.998671		1764.5	1.38279			2529	0.669059	2529	0.258423	2529	0.64946
													1765	1.22094		1765	0.549743		1765	0.952144		1765	1.34649			2530	0.651733	2530	0.268419	2530	0.716097
													1765.5	1.15617		1765.5	0.597739		1765.5	1.00919		1765.5	1.26304			2531	0.626238	2531	0.309177	2531	0.71013
													1766	1.08733		1766	0.650976		1766	1.07278		1766	1.23026			2532	0.616089	2532	0.403274	2532	0.651649
													1766.5	0.980355		1766.5	0.711922		1766.5	1.16118		1766.5	1.21653			2533	0.62995	2533	0.538561	2533	0.591258
													1767	0.891685		1767	0.75036		1767	1.25656		1767	1.22854			2534	0.662376	2534	0.653598	2534	0.552588
													1767.5	0.851991		1767.5	0.728674		1767.5	1.29046		1767.5	1.32222			2535	0.701733	2535	0.711331	2535	0.540236
													1768	0.837191		1768	0.696351		1768	1.24826		1768	1.37825			2536	0.740842	2536	0.723395	2536	0.591616
													1768.5	0.851184		1768.5	0.671634		1768.5	1.17846		1768.5	1.43624			2537	0.763119	2537	0.709177	2537	0.729226
													1769	0.896259		1769	0.634378		1769	1.08458		1769	1.50809			2538	0.764686	2538	0.657188	2538	0.909842
													1769.5	0.917115		1769.5	0.645632		1769.5	1.04354		1769.5	1.54095			2539	0.751155	2539	0.571449	2539	1.03655
													1770	0.886437		1770	0.655139		1770	1.14174		1770	1.56535			2540	0.730693	2540	0.510771	2540	1.05923
													1770.5	0.88859		1770.5	0.647071		1770.5	1.24826		1770.5	1.56572			2541	0.707302	2541	0.52542	2541	0.963748
													1771	0.870694		1771	0.665416		1771	1.39307		1771	1.48026			2542	0.691832	2542	0.580138	2542	0.805311
													1771.5	0.873251		1771.5	0.669476		1771.5	1.47059		1771.5	1.33497			2543	0.715512	2543	0.59529	2543	0.67532
													1772	0.911464		1772	0.687153		1772	1.44433		1772	1.20022			2544	0.785148	2544	0.550481	2544	0.637923
													1772.5	0.944833		1772.5	0.723433		1772.5	1.43636		1772.5	1.07308			2545	0.849505	2545	0.486859	2545	0.691631
													1773	0.972282		1773	0.748972		1773	1.33134		1773	0.990437			2546	0.861634	2546	0.463593	2546	0.734596
													1773.5	1.02664		1773.5	0.75704		1773.5	1.20106		1773.5	0.975478			2547	0.803878	2547	0.501795	2547	0.707743
													1774	1.09661		1774	0.736023		1774	1.12762		1774	0.966773			2548	0.732673	2548	0.575901	2548	0.651847
													1774.5	1.16927		1774.5	0.690134		1774.5	1.01595		1774.5	0.984551			2549	0.707054	2549	0.636579	2549	0.658511
													1775	1.26991		1775	0.638129		1775	1.00964		1775	1.04034			2550	0.726733	2550	0.679736	2550	0.724452
													1775.5	1.28696		1775.5	0.607605		1775.5	1.08907		1775.5	1.16037			2551	0.74604	2551	0.724688	2551	0.742951
													1776	1.27583		1776	0.597533		1776	1.1881		1776	1.29034			2552	0.736386	2552	0.769065	2552	0.653439
													1776.5	1.19941		1776.5	0.598407		1776.5	1.3217		1776.5	1.39051			2553	0.716502	2553	0.776533	2553	0.515391
													1777	1.04817		1777	0.587873		1777	1.44201		1777	1.48382			2554	0.707921	2554	0.751185	2554	0.434223
													1777.5	0.941604		1777.5	0.549024		1777.5	1.48172		1777.5	1.44838			2555	0.725	2555	0.727129	2555	0.435148
													1778	0.856028		1778	0.501644		1778	1.49983		1778	1.39308			2556	0.764604	2556	0.714347	2556	0.470774
													1778.5	0.813644		1778.5	0.478058		1778.5	1.49718		1778.5	1.42067			2557	0.79703	2557	0.697113	2557	0.510995
													1779	0.838805		1779	0.463618		1779	1.51844		1779	1.47106			2558	0.806436	2558	0.676145	2558	0.559391
													1779.5	0.911329		1779.5	0.460791		1779.5	1.53905		1779.5	1.57749			2559	0.79604	2559	0.655752	2559	0.635536
													1780	1.00054		1780	0.484789		1780	1.50615		1780	1.72952			2560	0.775495	2560	0.626167	2560	0.745935
													1780.5	1.04916		1780.5	0.502364		1780.5	1.45741		1780.5	1.78609			2561	0.743812	2561	0.583369	2561	0.873639
													1781	1.10226		1781	0.526927		1781	1.38933		1781	1.76324			2562	0.708663	2562	0.537987	2562	0.9357
													1781.5	1.11006		1781.5	0.557862		1781.5	1.3217		1781.5	1.72658			2563	0.685767	2563	0.503231	2563	0.877617
													1782	1.10589		1782	0.579291		1782	1.32403		1782	1.66111			2564	0.677475	2564	0.481976	2564	0.755483
													1782.5	1.12702		1782.5	0.588078		1782.5	1.35826		1782.5	1.577			2565	0.664604	2565	0.491742	2565	0.685663
													1783	1.17438		1783	0.598818		1783	1.3212		1783	1.52121			2566	0.630446	2566	0.526497	2566	0.683873
													1783.5	1.20694		1783.5	0.616547		1783.5	1.2775		1783.5	1.47621			2567	0.590512	2567	0.551917	2567	0.681884
													1784	1.25753		1784	0.659198		1784	1.18013		1784	1.38524			2568	0.575743	2568	0.542439	2568	0.649858
													1784.5	1.25538		1784.5	0.706989		1784.5	1.02227		1784.5	1.32124			2569	0.59901	2569	0.510412	2569	0.624795
													1785	1.20425		1785	0.730832		1785	0.955135		1785	1.2771			2570	0.623102	2570	0.483843	2570	0.627182
													1785.5	1.15043		1785.5	0.73371		1785.5	0.921735		1785.5	1.2207			2571	0.615347	2571	0.476088	2571	0.642697
													1786	1.07723		1786	0.686742		1786	0.935194		1786	1.18857			2572	0.596163	2572	0.485423	2572	0.672933
													1786.5	1.0253		1786.5	0.62148		1786.5	1.03922		1786.5	1.17165			2573	0.611221	2573	0.485782	2573	0.725645
													1787	1.04602		1787	0.573535		1787	1.09123		1787	1.16663			2574	0.664356	2574	0.460147	2574	0.78174
													1787.5	1.07643		1787.5	0.551387		1787.5	1.08807		1787.5	1.19912			2575	0.721163	2575	0.411446	2575	0.807996
													1788	1.10562		1788	0.559507		1788	1.08325		1788	1.23835			2576	0.770462	2576	0.362904	2576	0.783331
													1788.5	1.13132		1788.5	0.58443		1788.5	0.974078		1788.5	1.29377			2577	0.813614	2577	0.328436	2577	0.725048
													1789	1.07643		1789	0.58962		1789	0.889997		1789	1.36513			2578	0.835644	2578	0.324774	2578	0.680591
													1789.5	0.979682		1789.5	0.573587		1789.5	0.861083		1789.5	1.44127			2579	0.814851	2579	0.366738	2579	0.691034
													1790	0.927879		1790	0.545838		1790	0.822865		1790	1.51766			2580	0.764851	2580	0.448226	2580	0.763638
													1790.5	0.870291		1790.5	0.526413		1790.5	0.807245		1790.5	1.5873			2581	0.719472	2581	0.528364	2581	0.848575
													1791	0.893568		1791	0.532734		1791	0.799269		1791	1.62469			2582	0.683416	2582	0.56872	2582	0.885574
													1791.5	0.968784		1791.5	0.565673		1791.5	0.753406		1791.5	1.58313			2583	0.634653	2583	0.559026	2583	0.869163
													1792	1.01265		1792	0.605344		1792	0.723995		1792	1.52832			2584	0.579455	2584	0.524774	2584	0.835447
													1792.5	1.04696		1792.5	0.630473		1792.5	0.730309		1792.5	1.46947			2585	0.548845	2585	0.499569	2585	0.830374
													1793	1.04064		1793	0.641315		1793	0.726155		1793	1.44017			2586	0.542822	2586	0.48729	2586	0.835447
													1793.5	0.997174		1793.5	0.635611		1793.5	0.756148		1793.5	1.44581			2587	0.530941	2587	0.469841	2587	0.808991
													1794	0.9743		1794	0.623741		1794	0.81655		1794	1.44777			2588	0.52104	2588	0.440327	2588	0.753692
													1794.5	1.01346		1794.5	0.616238		1794.5	0.90329		1794.5	1.42006			2589	0.554621	2589	0.44521	2589	0.721468
													1795	1.05624		1795	0.616341		1795	1.0118		1795	1.35863			2590	0.640594	2590	0.525348	2590	0.76324
													1795.5	1.15285		1795.5	0.615879		1795.5	1.05434		1795.5	1.28838			2591	0.742822	2591	0.664512	2591	0.87145
													1796	1.2239		1796	0.610894		1796	1.07627		1796	1.28396			2592	0.815594	2592	0.7919	2592	0.992193
													1796.5	1.16012		1796.5	0.604779		1796.5	1.01828		1796.5	1.34392			2593	0.860809	2593	0.846618	2593	1.08668
													1797	1.09203		1797	0.605087		1797	0.97873		1797	1.44335			2594	0.906188	2594	0.816889	2594	1.14814
													1797.5	0.958827		1797.5	0.605447		1797.5	1.05783		1797.5	1.54463			2595	0.943069	2595	0.726411	2595	1.14854
													1798	0.83127		1798	0.624563		1798	1.16833		1798	1.56805			2596	0.95495	2596	0.610082	2596	1.03536
													1798.5	0.778122		1798.5	0.652467		1798.5	1.35992		1798.5	1.53421			2597	0.917244	2597	0.501365	2597	0.834651
													1799	0.754844		1799	0.667934		1799	1.48837		1799	1.46493			2598	0.85	2598	0.4271	2598	0.673728
													1799.5	0.824273		1799.5	0.675334		1799.5	1.52974		1799.5	1.43232			2599	0.781064	2599	0.380655	2599	0.647173
													1800	0.958288		1800	0.681603		1800	1.49335		1800	1.45071			2600	0.75099	2600	0.355407	2600	0.706549
													1800.5	1.12702		1800.5	0.66927		1800.5	1.38684		1800.5	1.48283			2601	0.755446	2601	0.342482	2601	0.757571
													1801	1.33477		1801	0.663412		1801	1.28282		1801	1.54022			2602	0.748267	2602	0.344593	2602	0.776966
													1801.5	1.44429		1801.5	0.66665		1801.5	1.13775		1801.5	1.63131			2603	0.698515	2603	0.363895	2603	0.778756
													1802	1.46145		1802	0.678058		1802	1.06132		1802	1.74129			2604	0.643564	2604	0.397875	2604	0.76702
													1802.5	1.46259		1802.5	0.696403		1802.5	1.02127		1802.5	1.85385			2605	0.641089	2605	0.436881	2605	0.723258
													1803	1.35477		1803	0.699692		1803	0.957461		1803	1.94082			2606	0.692822	2606	0.471133	2606	0.656124
													1803.5	1.28875		1803.5	0.695683		1803.5	0.91891		1803.5	1.94703			2607	0.742574	2607	0.490737	2607	0.591377
													1804	1.25377		1804	0.66187		1804	0.861748		1804	1.86807			2608	0.75495	2608	0.496769	2608	0.539102
													1804.5	1.1725		1804.5	0.622199		1804.5	0.834497		1804.5	1.782			2609	0.728713	2609	0.504739	2609	0.499578
													1805	1.12783		1805	0.614851		1805	0.861416		1805	1.74828			2610	0.679455	2610	0.542008	2610	0.492317
													1805.5	1.05678		1805.5	0.626773		1805.5	0.901795		1805.5	1.79782			2611	0.648861	2611	0.598018	2611	0.535302
													1806	0.975242		1806	0.646968		1806	0.997009		1806	1.87592			2612	0.66052	2612	0.623654	2612	0.610473
													1806.5	0.933262		1806.5	0.670812		1806.5	1.07311		1806.5	2.01128			2613	0.689851	2613	0.571736	2613	0.665374
													1807	0.891819		1807	0.676465		1807	1.11117		1807	2.10238			2614	0.698267	2614	0.485136	2614	0.666965
													1807.5	0.842573		1807.5	0.649949		1807.5	1.2117		1807.5	2.07737			2615	0.691584	2615	0.452822	2615	0.626983
													1808	0.831808		1808	0.626721		1808	1.29212		1808	2.03188			2616	0.69802	2616	0.484274	2616	0.579621
													1808.5	0.835038		1808.5	0.643577		1808.5	1.28415		1808.5	1.95782			2617	0.710891	2617	0.501795	2617	0.54871
													1809	0.89303		1809	0.634943		1809	1.28199		1809	1.82369			2618	0.694554	2618	0.460147	2618	0.529106
													1809.5	1.00511		1809.5	0.648715		1809.5	1.22798		1809.5	1.80468			2619	0.643069	2619	0.395648	2619	0.509742
													1810	1.09957		1810	0.681603		1810	1.13759		1810	1.74939			2620	0.575	2620	0.367385	2620	0.499418
													1810.5	1.20936		1810.5	0.683864		1810.5	1.14822		1810.5	1.70598			2621	0.530074	2621	0.403605	2621	0.521378
													1811	1.25224		1811	0.694039		1811	1.17403		1811	1.71996			2622	0.515594	2622	0.486859	2622	0.575086
													1811.5	1.26117		1811.5	0.704933		1811.5	1.17132		1811.5	1.68293			2623	0.518069	2623	0.559673	2623	0.610473
													1812	1.29427		1812	0.707965		1812	1.1655		1812	1.71101			2624	0.528762	2624	0.573891	2624	0.599135
													1812.5	1.26426		1812.5	0.716341		1812.5	1.11765		1812.5	1.75625			2625	0.552351	2625	0.517665	2625	0.568462
													1813	1.24758		1813	0.719322		1813	1.08441		1813	1.79107			2626	0.590759	2626	0.427337	2626	0.559928
													1813.5	1.21609		1813.5	0.72667		1813.5	1.05866		1813.5	1.82933			2627	0.614109	2627	0.347609	2627	0.567626
													1814	1.11666		1814	0.723227		1814	1.04752		1814	1.84355			2628	0.592574	2628	0.293882	2628	0.542802
													1814.5	1.02099		1814.5	0.703803		1814.5	1.05916		1814.5	1.7874			2629	0.537871	2629	0.263399	2629	0.480661
													1815	0.90958		1815	0.693833		1815	1.03722		1815	1.7332			2630	0.495916	2630	0.271219	2630	0.45144
													1815.5	0.827503		1815.5	0.673381		1815.5	1.03423		1815.5	1.63708			2631	0.482426	2631	0.33543	2631	0.510558
													1816	0.788617		1816	0.656783		1816	1.07627		1816	1.55959			2632	0.476733	2632	0.439035	2632	0.625988
													1816.5	0.79965		1816.5	0.6463		1816.5	1.05749		1816.5	1.51202			2633	0.45396	2633	0.522189	2633	0.693023
													1817	0.871457		1817	0.629633		1817	1.05572		1817	1.49223			2634	0.434406	2634	0.549332	2634	0.670943
													1817.5	0.926265		1817.5	0.622302		1817.5	1.01994		1817.5	1.4897			2635	0.459406	2635	0.536191	2635	0.609876
													1818	0.990312		1818	0.613155		1818	0.929545		1818	1.47597			2636	0.532178	2636	0.529513	2636	0.557004
													1818.5	1.02521		1818.5	0.623056		1818.5	0.879362		1818.5	1.50253			2637	0.606188	2637	0.542439	2637	0.50097
													1819	1.04911		1819	0.641932		1819	0.854935		1819	1.49375			2638	0.634653	2638	0.535976	2638	0.421901
													1819.5	1.06795		1819.5	0.673073		1819.5	0.890329		1819.5	1.47707			2639	0.619307	2639	0.479966	2639	0.34671
													1820	1.08288		1820	0.695786		1820	1.01795		1820	1.49313			2640	0.59736	2640	0.398004	2640	0.318126
													1820.5	1.11652		1820.5	0.704317		1820.5	1.12097		1820.5	1.50368			2641	0.599423	2641	0.346819	2641	0.34307
													1821	1.12971		1821	0.679856		1821	1.21535		1821	1.5618			2642	0.62203	2642	0.358251	2642	0.392391
													1821.5	1.12298		1821.5	0.628674		1821.5	1.24338		1821.5	1.70868			2643	0.638119	2643	0.42626	2643	0.44034
													1822	1.14047		1822	0.585971		1822	1.20023		1822	1.87028			2644	0.632096	2644	0.536694	2644	0.492476
													1822.5	1.10172		1822.5	0.54779		1822.5	1.14091		1822.5	1.98161			2645	0.605941	2645	0.63622	2645	0.556467
													1823	1.02826		1823	0.534275		1823	1.09139		1823	1.96788			2646	0.581436	2646	0.675571	2646	0.609876
													1823.5	1.00619		1823.5	0.544604		1823.5	1.10801		1823.5	1.87764			2647	0.578713	2647	0.635933	2647	0.605699
													1824	0.953983		1824	0.568859		1824	1.17581		1824	1.71432			2648	0.6	2648	0.576476	2648	0.532836
													1824.5	0.913348		1824.5	0.598561		1824.5	1.22898		1824.5	1.52428			2649	0.630198	2649	0.557518	2649	0.441176
													1825	0.911374		1825	0.619253		1825	1.25557		1825	1.4436			2650	0.652475	2650	0.569151	2650	0.410861
													1825.5	0.844322		1825.5	0.630113		1825.5	1.22167		1825.5	1.39198			2651	0.657426	2651	0.55838	2651	0.487145
													1826	0.779871		1826	0.629394		1826	1.11399		1826	1.3731			2652	0.641172	2652	0.514003	2652	0.627779
													1826.5	0.738832		1826.5	0.62184		1826.5	1.02077		1826.5	1.41368			2653	0.619142	2653	0.464886	2653	0.733403
													1827	0.675457		1827	0.625488		1827	0.9332		1827	1.4615			2654	0.616667	2654	0.43329	2654	0.743746
													1827.5	0.682454		1827.5	0.634532		1827.5	0.892655		1827.5	1.54438			2655	0.635314	2655	0.419115	2655	0.678502
													1828	0.730893		1828	0.623022		1828	0.928215		1828	1.63708			2656	0.65	2656	0.431854	2656	0.619225
													1828.5	0.770452		1828.5	0.617986		1828.5	1.01529		1828.5	1.72339			2657	0.630116	2657	0.464742	2657	0.64946
													1829	0.859795		1829	0.596095		1829	1.12961		1829	1.75208			2658	0.575908	2658	0.499928	2658	0.746133
													1829.5	0.864774		1829.5	0.575694		1829.5	1.25573		1829.5	1.69575			2659	0.515842	2659	0.524056	2659	0.791686
													1830	0.828445		1830	0.58407		1830	1.35012		1830	1.59214			2660	0.472277	2660	0.538704	2660	0.704162
													1830.5	0.763994		1830.5	0.596557		1830.5	1.39415		1830.5	1.50619			2661	0.452888	2661	0.553353	2661	0.55044
													1831	0.702368		1831	0.615468		1831	1.38476		1831	1.42521			2662	0.455528	2662	0.579348	2662	0.456373
													1831.5	0.70775		1831.5	0.629496		1831.5	1.32818		1831.5	1.42104			2663	0.483251	2663	0.613816	2663	0.457566
													1832	0.77422		1832	0.61665		1832	1.21535		1832	1.48234			2664	0.545545	2664	0.6243	2664	0.475906
													1832.5	0.898278		1832.5	0.595786		1832.5	1.1223		1832.5	1.51741			2665	0.632178	2665	0.592417	2665	0.446188
													1833	1.01749		1833	0.567112		1833	1.09073		1833	1.55297			2666	0.692574	2666	0.547178	2666	0.406147
													1833.5	1.0514		1833.5	0.543063		1833.5	1.06979		1833.5	1.55763			2667	0.685644	2667	0.540715	2667	0.422438
													1834	1.05167		1834	0.517369		1834	1.12197		1834	1.48553			2668	0.632673	2668	0.57346	2668	0.490348
													1834.5	0.978202		1834.5	0.503083		1834.5	1.2097		1834.5	1.45047			2669	0.605941	2669	0.582651	2669	0.539838
													1835	0.860065		1835	0.498595		1835	1.26255		1835	1.43191			2670	0.629125	2670	0.523769	2670	0.545587
													1835.5	0.808262		1835.5	0.494502		1835.5	1.29611		1835.5	1.44985			2671	0.662954	2671	0.412681	2671	0.546024
													1836	0.800323		1836	0.489209		1836	1.35161		1836	1.48136			2672	0.668812	2672	0.323065	2672	0.568522
													1836.5	0.82239		1836.5	0.487616		1836.5	1.38044		1836.5	1.54917			2673	0.65198	2673	0.290263	2673	0.594301
													1837	0.856028		1837	0.482837		1837	1.38335		1837	1.58006			2674	0.61972	2674	0.29753	2674	0.604505
													1837.5	0.876615		1837.5	0.479651		1837.5	1.39232		1837.5	1.59895			2675	0.575495	2675	0.326583	2675	0.597344
													1838	0.894914		1838	0.484584		1838	1.32785		1838	1.64223			2676	0.543812	2676	0.380439	2676	0.591675
													1838.5	0.872578		1838.5	0.501696		1838.5	1.23662		1838.5	1.61574			2677	0.55495	2677	0.450237	2677	0.61644
													1839	0.862621		1839	0.509044		1839	1.20372		1839	1.5526			2678	0.591584	2678	0.492748	2678	0.686658
													1839.5	0.855274		1839.5	0.524512		1839.5	1.14158		1839.5	1.47278			2679	0.59802	2679	0.491814	2679	0.768909
													1840	0.803821		1840	0.525694		1840	1.15454		1840	1.39308			2680	0.555941	2680	0.454976	2680	0.790492
													1840.5	0.788751		1840.5	0.51963		1840.5	1.1984		1840.5	1.35557			2681	0.509158	2681	0.413141	2681	0.72465
													1841	0.767223		1841	0.523073		1841	1.17448		1841	1.37886			2682	0.500495	2682	0.395648	2682	0.623601
													1841.5	0.72901		1841.5	0.528058		1841.5	1.18212		1841.5	1.46322			2683	0.517574	2683	0.4271	2683	0.561977
													1842	0.715554		1842	0.538027		1842	1.21868		1842	1.56229			2684	0.518614	2684	0.490162	2684	0.575185
													1842.5	0.703445		1842.5	0.554779		1842.5	1.26554		1842.5	1.58828			2685	0.492946	2685	0.523912	2685	0.632553
													1843	0.690797		1843	0.557657		1843	1.34563		1843	1.61427			2686	0.465924	2686	0.487577	2686	0.675717
													1843.5	0.70479		1843.5	0.544193		1843.5	1.41841		1843.5	1.62016			2687	0.45	2687	0.402413	2687	0.669551
													1844	0.745425		1844	0.522816		1844	1.39116		1844	1.56842			2688	0.442327	2688	0.324673	2688	0.628773
													1844.5	0.758342		1844.5	0.510277		1844.5	1.25191		1844.5	1.57406			2689	0.456931	2689	0.278565	2689	0.588771
													1845	0.826695		1845	0.497636		1845	1.09771		1845	1.54953			2690	0.512211	2690	0.247049	2690	0.560664
													1845.5	0.906889		1845.5	0.500617		1845.5	0.967431		1845.5	1.53997			2691	0.586386	2691	0.226282	2691	0.530807
													1846	0.949139		1846	0.513875		1846	0.893652		1846	1.53727			2692	0.633416	2692	0.237857	2692	0.508727
													1846.5	1.00081		1846.5	0.532991		1846.5	0.905949		1846.5	1.50687			2693	0.644059	2693	0.290177	2693	0.519678
													1847	1.01211		1847	0.555396		1847	0.932536		1847	1.45954			2694	0.639604	2694	0.355493	2694	0.568362
													1847.5	0.969322		1847.5	0.557759		1847.5	0.920572		1847.5	1.35802			2695	0.634406	2695	0.395002	2695	0.627977
													1848	0.925457		1848	0.568654		1848	0.889		1848	1.28543			2696	0.622442	2696	0.397702	2696	0.672933
													1848.5	0.86437		1848.5	0.558479		1848.5	0.826853		1848.5	1.22658			2697	0.598515	2697	0.387276	2697	0.68447
													1849	0.861679		1849	0.536896		1849	0.790628		1849	1.22683			2698	0.558416	2698	0.378156	2698	0.657616
													1849.5	0.878364		1849.5	0.542035		1849.5	0.82785		1849.5	1.29255			2699	0.508828	2699	0.370257	2699	0.607489
													1850	0.907696		1850	0.546968		1850	0.894649		1850	1.34036			2700	0.47467	2700	0.351034	2700	0.564255
													1850.5	0.951023		1850.5	0.560432		1850.5	0.952033		1850.5	1.3536			2701	0.484158	2701	0.331495	2701	0.55235
													1851	0.94564		1851	0.565827		1851	1.00687		1851	1.38254			2702	0.520792	2702	0.331222	2702	0.581948
													1851.5	0.930571		1851.5	0.557297		1851.5	1.03988		1851.5	1.35078			2703	0.538985	2703	0.348858	2703	0.622706
													1852	0.914155		1852	0.527081		1852	1.07494		1852	1.33215			2704	0.512871	2704	0.361094	2704	0.623005
													1852.5	0.905005		1852.5	0.495889		1852.5	1.11947		1852.5	1.36869			2705	0.47434	2705	0.355536	2705	0.571545
													1853	0.933934		1853	0.452672		1853	1.1675		1853	1.36108			2706	0.452393	2706	0.355249	2706	0.508906
													1853.5	0.976184		1853.5	0.441367		1853.5	1.17846		1853.5	1.39137			2707	0.44901	2707	0.385696	2707	0.485156
													1854	1.04508		1854	0.454008		1854	1.14872		1854	1.41515			2708	0.451155	2708	0.445928	2708	0.509085
													1854.5	1.13146		1854.5	0.458736		1854.5	1.13742		1854.5	1.37163			2709	0.469802	2709	0.510125	2709	0.560306
													1855	1.19806		1855	0.499435		1855	1.11947		1855	1.34919			2710	0.520297	2710	0.563981	2710	0.624795
													1855.5	1.24381		1855.5	0.523124		1855.5	1.08973		1855.5	1.34159			2711	0.601114	2711	0.602844	2711	0.683276
													1856	1.2099		1856	0.527749		1856	1.03257		1856	1.32688			2712	0.67995	2712	0.61396	2712	0.71013
													1856.5	1.11733		1856.5	0.532066		1856.5	0.932868		1856.5	1.3541			2713	0.725577	2713	0.591843	2713	0.68069
													1857	1.01292		1857	0.51408		1857	0.84347		1857	1.41564			2714	0.730116	2714	0.565992	2714	0.615844
													1857.5	0.906351		1857.5	0.481603		1857.5	0.774011		1857.5	1.39235			2715	0.717079	2715	0.579348	2715	0.57061
													1858	0.829117		1858	0.449949		1858	0.760053		1858	1.35213			2716	0.723432	2716	0.611949	2716	0.575285
													1858.5	0.81916		1858.5	0.422816		1858.5	0.802371		1858.5	1.30235			2717	0.757178	2717	0.603188	2717	0.599731
													1859	0.805571		1859	0.40704		1859	0.828847		1859	1.19789			2718	0.801238	2718	0.528867	2718	0.609876
													1859.5	0.785791		1859.5	0.417703		1859.5	0.877119		1859.5	1.15768			2719	0.813614	2719	0.450668	2719	0.600328
													1860	0.765474		1860	0.444142		1860	0.901628		1860	1.1746			2720	0.765181	2720	0.439753	2720	0.589606
													1860.5	0.725511		1860.5	0.485817		1860.5	0.916417		1860.5	1.218			2721	0.679455	2721	0.493322	2721	0.563748
													1861	0.723628		1861	0.537924		1861	0.93453		1861	1.27563			2722	0.623185	2722	0.543588	2722	0.505187
													1861.5	0.750807		1861.5	0.577389		1861.5	0.947823		1861.5	1.31363			2723	0.647277	2723	0.526066	2723	0.432344
													1862	0.80409		1862	0.595478		1862	0.946826		1862	1.32344			2724	0.72599	2724	0.450955	2724	0.393674
													1862.5	0.834499		1862.5	0.606475		1862.5	0.935527		1862.5	1.2972			2725	0.789604	2725	0.386687	2725	0.419335
													1863	0.846071		1863	0.592086		1863	0.946494		1863	1.295			2726	0.788069	2726	0.38324	2726	0.480004
													1863.5	0.828759		1863.5	0.566269		1863.5	0.955799		1863.5	1.32655			2727	0.737376	2727	0.41508	2727	0.518037
													1864	0.777449		1864	0.53186		1864	0.980891		1864	1.40473			2728	0.663696	2728	0.417134	2728	0.508926
													1864.5	0.743541		1864.5	0.506783		1864.5	1.02409		1864.5	1.47364			2729	0.597772	2729	0.374221	2729	0.470774
													1865	0.717573		1865	0.482734		1865	1.05434		1865	1.55665			2730	0.541007	2730	0.337398	2730	0.428316
													1865.5	0.712235		1865.5	0.466769		1865.5	0.999446		1865.5	1.61582			2731	0.50099	2731	0.357131	2731	0.393555
													1866	0.727126		1866	0.465159		1866	0.89897		1866	1.61133			2732	0.484653	2732	0.415101	2732	0.377741
													1866.5	0.777987		1866.5	0.468551		1866.5	0.774344		1866.5	1.5949			2733	0.498267	2733	0.453253	2733	0.402805
													1867	0.826157		1867	0.462384		1867	0.612496		1867	1.58166			2734	0.533333	2734	0.443918	2734	0.490407
													1867.5	0.862217		1867.5	0.468088		1867.5	0.558159		1867.5	1.50307			2735	0.574175	2735	0.412064	2735	0.624994
													1868	0.90366		1868	0.465313		1868	0.606846		1868	1.44421			2736	0.60033	2736	0.387821	2736	0.730419
													1868.5	0.918192		1868.5	0.472919		1868.5	0.724327		1868.5	1.39787			2737	0.588861	2737	0.370516	2737	0.729624
													1869	0.906889		1869	0.49397		1869	0.897973		1869	1.31854			2738	0.542822	2738	0.350151	2738	0.621214
													1869.5	0.866792		1869.5	0.525899		1869.5	1.04786		1869.5	1.33276			2739	0.482797	2739	0.334353	2739	0.47337
													1870	0.811895		1870	0.54964		1870	1.1233		1870	1.36562			2740	0.444307	2740	0.329987	2740	0.361748
													1870.5	0.752422		1870.5	0.577595		1870.5	1.16783		1870.5	1.44409			2741	0.437706	2741	0.324185	2741	0.347128
													1871	0.704656		1871	0.592086		1871	1.19276		1871	1.5591			2742	0.461551	2742	0.299354	2742	0.449053
													1871.5	0.696582		1871.5	0.590339		1871.5	1.18062		1871.5	1.63977			2743	0.49901	2743	0.263119	2743	0.627779
													1872	0.7169		1872	0.587256		1872	1.18035		1872	1.68955			2744	0.533416	2744	0.237383	2744	0.788702
													1872.5	0.735737		1872.5	0.592189		1872.5	1.1326		1872.5	1.68048			2745	0.566089	2745	0.243502	2745	0.844
													1873	0.772067		1873	0.583967		1873	1.02758		1873	1.60716			2746	0.590842	2746	0.277984	2746	0.790094
													1873.5	0.820237		1873.5	0.573176		1873.5	0.896976		1873.5	1.51202			2747	0.605033	2747	0.319431	2747	0.687851
													1874	0.885226		1874	0.550411		1874	0.840811		1874	1.42453			2748	0.59934	2748	0.346058	2748	0.608484
													1874.5	0.918192		1874.5	0.523279		1874.5	0.847541		1874.5	1.32295			2749	0.575743	2749	0.352693	2749	0.577711
													1875	0.980086		1875	0.500925		1875	0.92888		1875	1.23345			2750	0.548102	2750	0.347795	2750	0.573793
													1875.5	1.00727		1875.5	0.484378		1875.5	1.08441		1875.5	1.16282			2751	0.533416	2751	0.341246	2751	0.577791
													1876	0.965285		1876	0.470401		1876	1.20239		1876	1.09053			2752	0.536386	2752	0.345282	2752	0.584156
													1876.5	0.925054		1876.5	0.465519		1876.5	1.29229		1876.5	1.04126			2753	0.554125	2753	0.360118	2753	0.602914
													1877	0.870425		1877	0.470401		1877	1.29794		1877	1.03997			2754	0.579125	2754	0.370473	2754	0.623403
													1877.5	0.785791		1877.5	0.473073		1877.5	1.26587		1877.5	1.06596			2755	0.611634	2755	0.365834	2755	0.61465
													1878	0.759688		1878	0.492497		1878	1.1994		1878	1.15498			2756	0.636386	2756	0.362258	2756	0.547397
													1878.5	0.763366		1878.5	0.520692		1878.5	1.11643		1878.5	1.25339			2757	0.636386	2757	0.39134	2757	0.443742
													1879	0.757266		1879	0.529959		1879	1.09073		1879	1.32308			2758	0.603713	2758	0.459859	2758	0.381401
													1879.5	0.79077		1879.5	0.537461		1879.5	1.05982		1879.5	1.37249			2759	0.555446	2759	0.520896	2759	0.424646
													1880	0.790635		1880	0.555601		1880	1.05052		1880	1.38352			2760	0.518152	2760	0.518742	2760	0.557164
													1880.5	0.767223		1880.5	0.565981		1880.5	1.03622		1880.5	1.4154			2761	0.519926	2761	0.455623	2761	0.68805
													1881	0.75767		1881	0.584789		1881	1.00798		1881	1.46616			2762	0.550165	2762	0.384978	2762	0.734596
													1881.5	0.722551		1881.5	0.612436		1881.5	0.935859		1881.5	1.54402			2763	0.569802	2763	0.3514	2763	0.708936
													1882	0.688375		1882	0.62446		1882	0.884347		1882	1.61648			2764	0.559406	2764	0.346402	2764	0.681486
													1882.5	0.706674		1882.5	0.616033		1882.5	0.856431		1882.5	1.68073			2765	0.538449	2765	0.350611	2765	0.682679
													1883	0.776776		1883	0.591727		1883	0.829622		1883	1.65522			2766	0.535396	2766	0.374049	2766	0.670546
													1883.5	0.880786		1883.5	0.558171		1883.5	0.844134		1883.5	1.60373			2767	0.538861	2767	0.433003	2767	0.605102
													1884	0.987352		1884	0.530832		1884	0.841476		1884	1.44679			2768	0.527228	2768	0.495045	2768	0.509921
													1884.5	1.09203		1884.5	0.513772		1884.5	0.807577		1884.5	1.2489			2769	0.508416	2769	0.506678	2769	0.450903
													1885	1.12029		1885	0.507091		1885	0.747757		1885	1.08852			2770	0.5	2770	0.46187	2770	0.479506
													1885.5	1.07602		1885.5	0.513926		1885.5	0.702227		1885.5	0.955248			2771	0.509158	2771	0.41666	2771	0.595137
													1886	1.04037		1886	0.505139		1886	0.688269		1886	0.897744			2772	0.525082	2772	0.414577	2772	0.719479
													1886.5	0.968784		1886.5	0.514388		1886.5	0.720173		1886.5	0.908534			2773	0.555858	2773	0.434152	2773	0.749515
													1887	0.919133		1887	0.502364		1887	0.796943		1887	0.975969			2774	0.606683	2774	0.423567	2774	0.671938
													1887.5	0.889935		1887.5	0.482271		1887.5	0.892489		1887.5	1.03372			2775	0.667574	2775	0.370271	2775	0.577383
													1888	0.871367		1888	0.483864		1888	0.992024		1888	1.08337			2776	0.703053	2776	0.320681	2776	0.553563
													1888.5	0.843111		1888.5	0.475437		1888.5	1.04453		1888.5	1.14566			2777	0.686551	2777	0.325751	2777	0.585569
													1889	0.839074		1889	0.468345		1889	1.0884		1889	1.18195			2778	0.629084	2778	0.384619	2778	0.592004
													1889.5	0.837863		1889.5	0.48037		1889.5	1.11216		1889.5	1.17791			2779	0.575577	2779	0.456987	2779	0.524959
													1890	0.827772		1890	0.485509		1890	1.04387		1890	1.17607			2780	0.555941	2780	0.494902	2780	0.417743
													1890.5	0.847147		1890.5	0.486673		1890.5	0.973081		1890.5	1.17222			2781	0.566584	2781	0.475226	2781	0.349873
													1891	0.848628		1891	0.509609		1891	0.873878		1891	1.17742			2782	0.585148	2782	0.408402	2782	0.377204
													1891.5	0.869483		1891.5	0.528263		1891.5	0.800266		1891.5	1.24031			2783	0.598515	2783	0.321499	2783	0.474534
													1892	0.908773		1892	0.53073		1892	0.79794		1892	1.28862			2784	0.599752	2784	0.2432	2784	0.566552
													1892.5	0.955194		1892.5	0.539722		1892.5	0.843137		1892.5	1.31927			2785	0.596535	2785	0.191254	2785	0.609876
													1893	1.00753		1893	0.524152		1893	0.918245		1893	1.34306			2786	0.601568	2786	0.187979	2786	0.617634
													1893.5	1.04709		1893.5	0.49702		1893.5	1.00033		1893.5	1.35753			2787	0.619802	2787	0.235502	2787	0.602516
													1894	1.03942		1894	0.480216		1894	1.04536		1894	1.3346			2788	0.645215	2788	0.308588	2788	0.555691
													1894.5	0.97134		1894.5	0.456547		1894.5	1.05035		1894.5	1.32528			2789	0.66151	2789	0.367888	2789	0.479636
													1895	0.888321		1895	0.425796		1895	1.07611		1895	1.29868			2790	0.668564	2790	0.401185	2790	0.42751
													1895.5	0.81028		1895.5	0.414029		1895.5	1.06348		1895.5	1.263			2791	0.660272	2791	0.409048	2791	0.437088
													1896	0.762783		1896	0.386639		1896	1.05118		1896	1.23283			2792	0.652723	2792	0.390974	2792	0.48996
													1896.5	0.767223		1896.5	0.376465		1896.5	1.05849		1896.5	1.21702			2793	0.659241	2793	0.35726	2793	0.527435
													1897	0.810145		1897	0.376156		1897	1.02077		1897	1.20807			2794	0.678837	2794	0.33673	2794	0.520185
													1897.5	0.860603		1897.5	0.375077		1897.5	0.938019		1897.5	1.18906			2795	0.682302	2795	0.342977	2795	0.480322
													1898	0.913886		1898	0.385611		1898	0.841476		1898	1.17043			2796	0.649629	2796	0.368333	2796	0.430643
													1898.5	0.954521		1898.5	0.397893		1898.5	0.739448		1898.5	1.14774			2797	0.598639	2797	0.403332	2797	0.420051
													1899	0.986814		1899	0.389106		1899	0.654924		1899	1.12555			2798	0.575619	2798	0.443343	2798	0.531742
													1899.5	1.00942		1899.5	0.385509		1899.5	0.677634		1899.5	1.0976			2799	0.620545	2799	0.488798	2799	0.839326
													1900	1.01157		1900	0.393731		1900	0.731472		1900	1.09085			2800	0.7125	2800	0.542295	2800	1.24939
													1900.5	0.974435		1900.5	0.402929		1900.5	0.810402		1900.5	1.09404			2801	0.775577	2801	0.614175	2801	1.55154
													1901	0.910388		1901	0.434327		1901	0.87903		1901	1.07013			2802	0.780528	2802	0.704653	2802	1.61679
													1901.5	0.827906		1901.5	0.471942		1901.5	0.881854		1901.5	1.06793			2803	0.77269	2803	0.790751	2803	1.50241
													1902	0.753767		1902	0.475094		1902	0.856431		1902	1.06237			2804	0.82896	2804	0.844751	2804	1.34069
													1902.5	0.746233		1902.5	0.463515		1902.5	0.840811		1902.5	1.04218			2805	0.957178	2805	0.893293	2805	1.20086
													1903	0.757804		1903	0.440904		1903	0.834663		1903	1.00539			2806	1.09579	2806	1.0158	2806	1.14337
													1903.5	0.83746		1903.5	0.420555		1903.5	0.876039		1903.5	0.988965			2807	1.20347	2807	1.25722	2807	1.23706
													1904	0.884284		1904	0.413361		1904	0.921347		1904	0.992398			2808	1.27797	2808	1.52133	2808	1.44174
													1904.5	0.900296		1904.5	0.419424		1904.5	0.9779		1904.5	0.99485			2809	1.30074	2809	1.61913	2809	1.60048
													1905	0.916039		1905	0.412025		1905	1.03357		1905	1.0613			2810	1.27236	2810	1.50524	2810	1.63847
													1905.5	0.868138		1905.5	0.405755		1905.5	1.08142		1905.5	1.12298			2811	1.27752	2811	1.34482	2811	1.69954
													1906	0.81324		1906	0.391161		1906	1.11576		1906	1.14517			2812	1.44059	2812	1.3352	2812	1.9812
													1906.5	0.776642		1906.5	0.378006		1906.5	1.13725		1906.5	1.16601			2813	1.75693	2813	1.48234	2813	2.51141
													1907	0.758746		1907	0.382682		1907	1.17315		1907	1.18796			2814	2.05256	2814	1.64728	2814	3.05336
													1907.5	0.772067		1907.5	0.400308		1907.5	1.17979		1907.5	1.1844			2815	2.16708	2815	1.68893	2815	3.34179
													1908	0.813509		1908	0.402929		1908	1.19375		1908	1.23676			2816	2.05817	2816	1.62861	2816	3.25466
													1908.5	0.863922		1908.5	0.424323		1908.5	1.17634		1908.5	1.27097			2817	1.90074	2817	1.56053	2817	2.96942
													1909	0.902583		1909	0.441624		1909	1.11665		1909	1.24644			2818	1.84752	2818	1.53942	2818	2.72893
													1909.5	0.925592		1909.5	0.448767		1909.5	0.995181		1909.5	1.20807			2819	1.86535	2819	1.52801	2819	2.57288
													1910	0.960441		1910	0.472045		1910	0.859422		1910	1.11991			2820	1.86213	2820	1.4995	2820	2.422
													1910.5	0.969726		1910.5	0.491624		1910.5	0.75324		1910.5	1.0293			2821	1.8264	2821	1.4804	2821	2.25789
													1911	1.02009		1911	0.489517		1911	0.680292		1911	0.988965			2822	1.8099	2822	1.49332	2822	2.15605
													1911.5	1.04602		1911.5	0.476978		1911.5	0.675307		1911.5	0.971064			2823	1.82599	2823	1.47652	2823	2.15903
													1912	1.04696		1912	0.455601		1912	0.720339		1912	0.974252			2824	1.82827	2824	1.39466	2824	2.2201
													1912.5	1.01399		1912.5	0.422508		1912.5	0.779329		1912.5	0.988475			2825	1.81126	2825	1.3059	2825	2.24795
													1913	0.967976		1913	0.410226		1913	0.837654		1913	1.03923			2826	1.80701	2826	1.32242	2826	2.20677
													1913.5	0.909311		1913.5	0.426105		1913.5	0.872051		1913.5	1.0797			2827	1.82748	2827	1.42654	2827	2.12562
													1914	0.875404		1914	0.437102		1914	0.883184		1914	1.10029			2828	1.83647	2828	1.50998	2828	2.01502
													1914.5	0.863025		1914.5	0.457759		1914.5	0.854769		1914.5	1.10544			2829	1.79715	2829	1.486	2829	1.86066
													1915	0.86733		1915	0.455704		1915	0.803922		1915	1.09196			2830	1.71246	2830	1.38417	2830	1.66015
													1915.5	0.867465		1915.5	0.438746		1915.5	0.772682		1915.5	1.05002			2831	1.62525	2831	1.28134	2831	1.46263
													1916	0.898547		1916	0.434018		1916	0.771353		1916	1.0412			2832	1.56535	2832	1.21715	2832	1.33851
													1916.5	0.916577		1916.5	0.441829		1916.5	0.804254		1916.5	1.09141			2833	1.53614	2833	1.20796	2833	1.29494
													1917	0.932992		1917	0.456218		1917	0.89332		1917	1.09073			2834	1.50281	2834	1.2654	2834	1.30151
													1917.5	0.978068		1917.5	0.476824		1917.5	0.973579		1917.5	1.08852			2835	1.4651	2835	1.36622	2835	1.30091
													1918	0.969053		1918	0.486536		1918	0.988368		1918	1.06964			2836	1.45165	2836	1.43315	2836	1.27366
													1918.5	0.946851		1918.5	0.461973		1918.5	0.932203		1918.5	1.02489			2837	1.47562	2837	1.41211	2837	1.24094
													1919	0.934338		1919	0.427544		1919	0.826853		1919	0.963217			2838	1.49224	2838	1.29283	2838	1.24243
													1919.5	0.917788		1919.5	0.396351		1919.5	0.70206		1919.5	0.948504			2839	1.47376	2839	1.13701	2839	1.26869
													1920	0.925188		1920	0.370812		1920	0.645397		1920	0.963953			2840	1.44909	2840	0.999282	2840	1.28002
													1920.5	0.942232		1920.5	0.361083		1920.5	0.652376		1920.5	0.977685			2841	1.47673	2841	0.911963	2841	1.27883
													1921	0.915501		1921	0.358034		1921	0.694915		1921	1.03065			2842	1.54975	2842	0.850496	2842	1.31165
													1921.5	0.871367		1921.5	0.352107		1921.5	0.766368		1921.5	1.08926			2843	1.61246	2843	0.783857	2843	1.40713
													1922	0.775386		1922	0.350839		1922	0.779329		1922	1.12277			2844	1.60528	2844	0.72598	2844	1.52927
													1922.5	0.672228		1922.5	0.372251		1922.5	0.769691		1922.5	1.17141			2845	1.52574	2845	0.691943	2845	1.62077
													1923	0.612083		1923	0.404985		1923	0.735626		1923	1.17803			2846	1.41906	2846	0.683757	2846	1.63469
													1923.5	0.629709		1923.5	0.434224		1923.5	0.693254		1923.5	1.18318			2847	1.36617	2847	0.689071	2847	1.57522
													1924	0.686491		1924	0.445992		1924	0.641409		1924	1.2012			2848	1.38391	2848	0.727273	2848	1.47635
													1924.5	0.78929		1924.5	0.456218		1924.5	0.622134		1924.5	1.18955			2849	1.43589	2849	0.811935	2849	1.3755
													1925	0.903068		1925	0.444347		1925	0.649385		1925	1.22928			2850	1.45743	2850	0.914261	2850	1.29793
													1925.5	0.931916		1925.5	0.432991		1925.5	0.709538		1925.5	1.27881			2851	1.43333	2851	0.97099	2851	1.23447
													1926	0.919403		1926	0.439568		1926	0.780658		1926	1.32222			2852	1.38548	2852	0.967112	2852	1.175
													1926.5	0.917923		1926.5	0.449435		1926.5	0.89897		1926.5	1.37396			2853	1.34505	2853	0.93882	2853	1.12666
													1927	0.856943		1927	0.45334		1927	0.948156		1927	1.38279			2854	1.31213	2854	0.921729	2854	1.08986
													1927.5	0.815124		1927.5	0.468345		1927.5	0.978398		1927.5	1.34649			2855	1.28168	2855	0.91857	2855	1.06042
													1928	0.848762		1928	0.486948		1928	1.01894		1928	1.29941			2856	1.24521	2856	0.926612	2856	1.02203
													1928.5	0.879889		1928.5	0.499897		1928.5	0.990695		1928.5	1.24375			2857	1.21015	2857	0.943702	2857	0.977075
													1929	0.903391		1929	0.510689		1929	0.94317		1929	1.14272			2858	1.17847	2858	0.966394	2858	0.917798
													1929.5	0.951292		1929.5	0.522559		1929.5	0.906613		1929.5	1.06805			2859	1.1521	2859	0.987075	2859	0.857825
													1930	0.956674		1930	0.507811		1930	0.830508		1930	0.99387			2860	1.12772	2860	1.00646	2860	0.824705
													1930.5	0.921555		1930.5	0.492446		1930.5	0.786806		1930.5	0.950956			2861	1.1132	2861	1.00704	2861	0.845194
													1931	0.906082		1931	0.468345		1931	0.822532		1931	0.951447			2862	1.11807	2862	0.969841	2862	0.903476
													1931.5	0.889532		1931.5	0.44517		1931.5	0.867896		1931.5	0.969961			2863	1.14299	2863	0.893868	2863	0.981451
													1932	0.869752		1932	0.446865		1932	0.929379		1932	1.03507			2864	1.17228	2864	0.808847	2864	1.07275
													1932.5	0.866927		1932.5	0.45		1932.5	0.991525		1932.5	1.07479			2865	1.20116	2865	0.733017	2865	1.1748
													1933	0.848493		1933	0.469579		1933	1.0113		1933	1.10569			2866	1.24282	2866	0.673417	2866	1.247
													1933.5	0.792519		1933.5	0.501285		1933.5	0.982386		1933.5	1.1242			2867	1.30116	2867	0.645842	2867	1.25476
													1934	0.732777		1934	0.497739		1934	0.934197		1934	1.14149			2868	1.35932	2868	0.677438	2868	1.19648
													1934.5	0.668461		1934.5	0.483145		1934.5	0.891991		1934.5	1.13659			2869	1.38655	2869	0.785581	2869	1.09881
													1935	0.640743		1935	0.466495		1935	0.82569		1935	1.12813			2870	1.39183	2870	0.923596	2870	0.995177
													1935.5	0.63711		1935.5	0.444296		1935.5	0.781987		1935.5	1.12629			2871	1.37335	2871	1.00747	2871	0.886568
													1936	0.654871		1936	0.452672		1936	0.739116		1936	1.10397			2872	1.30866	2872	0.990952	2872	0.774977
													1936.5	0.691066		1936.5	0.482939		1936.5	0.714191		1936.5	1.10275			2873	1.17931	2873	0.895591	2873	0.683873
													1937	0.709096		1937	0.491829		1937	0.693752		1937	1.11182			2874	1.03416	2874	0.778975	2874	0.641504
													1937.5	0.726319		1937.5	0.5074		1937.5	0.733799		1937.5	1.0976			2875	0.958416	2875	0.689645	2875	0.650853
													1938	0.722013		1938	0.493936		1938	0.784978		1938	1.10422			2876	0.963119	2876	0.63938	2876	0.688647
													1938.5	0.694699		1938.5	0.461716		1938.5	0.82569		1938.5	1.12494			2877	0.987005	2877	0.616545	2877	0.734298
													1939	0.66873		1939	0.449024		1939	0.877036		1939	1.10937			2878	0.980941	2878	0.626023	2878	0.794271
													1939.5	0.603875		1939.5	0.427852		1939.5	0.851446		1939.5	1.12506			2879	0.967574	2879	0.66997	2879	0.850167
													1940	0.578848		1940	0.403186		1940	0.80791		1940	1.13561			2880	0.987129	2880	0.729858	2880	0.86051
													1940.5	0.554449		1940.5	0.39397		1940.5	0.816993		1940.5	1.107			2881	1.04513	2881	0.775384	2881	0.805013
													1941	0.568353		1941	0.379342		1941	0.862302		1941	1.07577			2882	1.09851	2882	0.782421	2882	0.731016
													1941.5	0.680301		1941.5	0.373792		1941.5	0.983051		1941.5	1.05125			2883	1.10693	2883	0.741491	2883	0.686857
													1942	0.765474		1942	0.391316		1942	1.10676		1942	1.04917			2884	1.06646	2884	0.651443	2884	0.674623
													1942.5	0.839612		1942.5	0.403186		1942.5	1.17614		1942.5	1.08656			2885	0.999257	2885	0.53296	2885	0.671938
													1943	0.893254		1943	0.419733		1943	1.17926		1943	1.1504			2886	0.94604	2886	0.428695	2886	0.668357
													1943.5	0.83746		1943.5	0.43222		1943.5	1.1115		1943.5	1.21383			2887	0.934076	2887	0.385222	2887	0.665572
													1944	0.760226		1944	0.403905		1944	1.00897		1944	1.25846			2888	0.950495	2888	0.405256	2888	0.652842
													1944.5	0.70775		1944.5	0.382066		1944.5	0.904952		1944.5	1.25147			2889	0.964851	2889	0.451673	2889	0.63116
													1945	0.666577		1945	0.352518		1945	0.828514		1945	1.23688			2890	0.949092	2890	0.507971	2890	0.617037
													1945.5	0.672766		1945.5	0.319836		1945.5	0.747757		1945.5	1.21481			2891	0.89604	2891	0.582508	2891	0.627182
													1946	0.714478		1946	0.307759		1946	0.658857		1946	1.17202			2892	0.841749	2892	0.681603	2892	0.683475
													1946.5	0.747847		1946.5	0.317266		1946.5	0.589565		1946.5	1.15204			2893	0.836634	2893	0.783857	2893	0.802427
													1947	0.771798		1947	0.324769		1947	0.524759		1947	1.11231			2894	0.899505	2894	0.834554	2894	0.966731
													1947.5	0.786598		1947.5	0.344861		1947.5	0.494516		1947.5	1.06915			2895	0.989604	2895	0.801522	2895	1.09563
													1948	0.804629		1948	0.362179		1948	0.562313		1948	1.04733			2896	1.06551	2896	0.696108	2896	1.12905
													1948.5	0.831378		1948.5	0.369373		1948.5	0.671818		1948.5	1.02268			2897	1.11559	2897	0.57346	2897	1.10737
													1949	0.886975		1949	0.364748		1949	0.781821		1949	1.04169			2898	1.13639	2898	0.498205	2898	1.12586
													1949.5	0.937567		1949.5	0.366187		1949.5	0.916916		1949.5	1.08607			2899	1.11452	2899	0.507827	2899	1.20523
													1950	0.970129		1950	0.355961		1950	0.973413		1950	1.06216			2900	1.05322	2900	0.585093	2900	1.28659
													1950.5	0.986096		1950.5	0.347174		1950.5	0.977955		1950.5	1.05321			2901	0.984406	2901	0.677294	2901	1.29912
													1951	0.988698		1951	0.335868		1951	0.997674		1951	1.0358			2902	0.940965	2902	0.74386	2902	1.2287
													1951.5	0.941335		1951.5	0.310483		1951.5	0.99651		1951.5	0.96898			2903	0.929703	2903	0.783427	2903	1.10339
													1952	0.947345		1952	0.292703		1952	0.948931		1952	0.939104			2904	0.926485	2904	0.80181	2904	0.984634
													1952.5	0.947793		1952.5	0.282014		1952.5	0.920904		1952.5	0.935508			2905	0.915676	2905	0.792905	2905	0.903078
													1953	0.924516		1953	0.272045		1953	0.862413		1953	0.923492			2906	0.910726	2906	0.752477	2906	0.867373
													1953.5	0.90662		1953.5	0.278246		1953.5	0.750914		1953.5	0.962155			2907	0.945297	2907	0.701422	2907	0.850962
													1954	0.814855		1954	0.283145		1954	0.70987		1954	1.04684			2908	1.01757	2908	0.657906	2908	0.848575
													1954.5	0.707885		1954.5	0.283659		1954.5	0.662512		1954.5	1.096			2909	1.07492	2909	0.623438	2909	0.842011
													1955	0.634912		1955	0.292497		1955	0.671319		1955	1.14738			2910	1.08948	2910	0.585308	2910	0.800637
													1955.5	0.600108		1955.5	0.316136		1955.5	0.731472		1955.5	1.20476			2911	1.06469	2911	0.544377	2911	0.70456
													1956	0.671152		1956	0.347944		1956	0.794394		1956	1.19514			2912	1.03391	2912	0.50754	2912	0.606892
													1956.5	0.781216		1956.5	0.385252		1956.5	0.860419		1956.5	1.16577			2913	1.00272	2913	0.500359	2913	0.573852
													1957	0.850108		1957	0.427338		1957	0.92323		1957	1.11501			2914	0.967244	2914	0.537699	2914	0.609279
													1957.5	0.911823		1957.5	0.437102		1957.5	0.925557		1957.5	0.973762			2915	0.930569	2915	0.617406	2915	0.661555
													1958	0.910926		1958	0.421737		1958	0.885676		1958	0.865007			2916	0.899505	2916	0.711331	2916	0.679696
													1958.5	0.868945		1958.5	0.411614		1958.5	0.802592		1958.5	0.805787			2917	0.878465	2917	0.788884	2917	0.651052
													1959	0.863563		1959	0.38777		1959	0.744101		1959	0.76925			2918	0.867079	2918	0.80224	2918	0.590184
													1959.5	0.877826		1959.5	0.393422		1959.5	0.6778		1959.5	0.781265			2919	0.857921	2919	0.736321	2919	0.541768
													1960	0.868676		1960	0.407263		1960	0.629445		1960	0.843551			2920	0.834406	2920	0.613672	2920	0.542145
													1960.5	0.864639		1960.5	0.407605		1960.5	0.615487		1960.5	0.890387			2921	0.799752	2921	0.488367	2921	0.575414
													1961	0.852081		1961	0.396334		1961	0.620361		1961	0.928315			2922	0.793399	2922	0.40214	2922	0.589487
													1961.5	0.824677		1961.5	0.361562		1961.5	0.674809		1961.5	0.964689			2923	0.844884	2923	0.369701	2923	0.577115
													1962	0.811625		1962	0.327133		1962	0.734796		1962	0.979156			2924	0.930941	2924	0.388669	2924	0.576816
													1962.5	0.814855		1962.5	0.313155		1962.5	0.807245		1962.5	0.973026			2925	0.992574	2925	0.44004	2925	0.608086
													1963	0.850511		1963	0.314902		1963	0.854354		1963	0.957332			2926	1.01485	2926	0.505816	2926	0.651649
													1963.5	0.869887		1963.5	0.320966		1963.5	0.843735		1963.5	0.920917			2927	1.00512	2927	0.553928	2927	0.68626
													1964	0.83127		1964	0.344193		1964	0.829179		1964	0.91025			2928	0.983663	2928	0.5568	2928	0.704162
													1964.5	0.796017		1964.5	0.356423		1964.5	0.793951		1964.5	0.930848			2929	0.946411	2929	0.525779	2929	0.714307
													1965	0.762379		1965	0.380832		1965	0.769857		1965	0.978666			2930	0.894637	2930	0.488008	2930	0.730817
													1965.5	0.762513		1965.5	0.401901		1965.5	0.783649		1965.5	0.978911			2931	0.840264	2931	0.468907	2931	0.765229
													1966	0.771259		1966	0.421788		1966	0.769359		1966	0.963217			2932	0.802228	2932	0.470343	2932	0.794271
													1966.5	0.821582		1966.5	0.446557		1966.5	0.77102		1966.5	0.924228			2933	0.780941	2933	0.483843	2933	0.789497
													1967	0.848762		1967	0.446403		1967	0.769691		1967	0.871383			2934	0.780941	2934	0.491598	2934	0.753692
													1967.5	0.834365		1967.5	0.427184		1967.5	0.734463		1967.5	0.851766			2935	0.798267	2935	0.480396	2935	0.705356
													1968	0.810549		1968	0.409866		1968	0.713526		1968	0.869299			2936	0.811139	2936	0.456269	2936	0.651052
													1968.5	0.826964		1968.5	0.389003		1968.5	0.671984		1968.5	0.866601			2937	0.783168	2937	0.438173	2937	0.58165
													1969	0.856432		1969	0.361614		1969	0.637089		1969	0.860471			2938	0.706188	2938	0.433434	2938	0.514695
													1969.5	0.908907		1969.5	0.359661		1969.5	0.625291		1969.5	0.847965			2939	0.614604	2939	0.436019	2939	0.497707
													1970	0.971475		1970	0.369168		1970	0.607178		1970	0.820255			2940	0.534819	2940	0.434726	2940	0.572977
													1970.5	1.02018		1970.5	0.395632		1970.5	0.629445		1970.5	0.838156			2941	0.495132	2941	0.424099	2941	0.722662
													1971	0.994438		1971	0.435971		1971	0.678298		1971	0.933791			2942	0.49802	2942	0.400402	2942	0.880203
													1971.5	0.923977		1971.5	0.474203		1971.5	0.700233		1971.5	1.02219			2943	0.53354	2943	0.375284	2943	0.973097
													1972	0.828471		1972	0.489997		1972	0.784757		1972	1.09457			2944	0.568729	2944	0.357763	2944	0.986822
													1972.5	0.73197		1972.5	0.504933		1972.5	0.846461		1972.5	1.19299			2945	0.562624	2945	0.348944	2945	0.944254
													1973	0.648816		1973	0.487256		1973	0.851446		1973	1.20647			2946	0.516667	2946	0.334568	2946	0.898304
													1973.5	0.597955		1973.5	0.471326		1973.5	0.883018		1973.5	1.21714			2947	0.470545	2947	0.318541	2947	0.886966
													1974	0.623251		1974	0.458967		1974	0.86208		1974	1.21923			2948	0.462129	2948	0.319561	2948	0.906062
													1974.5	0.664424		1974.5	0.439815		1974.5	0.800709		1974.5	1.23386			2949	0.497772	2949	0.362085	2949	0.901487
													1975	0.701023		1975	0.418294		1975	0.798937		1975	1.26042			2950	0.561634	2950	0.424214	2950	0.836044
													1975.5	0.723628		1975.5	0.400411		1975.5	0.808242		1975.5	1.26655			2951	0.621535	2951	0.459716	2951	0.727435
													1976	0.743003		1976	0.367215		1976	0.806414		1976	1.29389			2952	0.640347	2952	0.439466	2952	0.627182
													1976.5	0.733315		1976.5	0.352004		1976.5	0.851113		1976.5	1.22744			2953	0.598762	2953	0.391297	2953	0.556766
													1977	0.718425		1977	0.342926		1977	0.88756		1977	1.13781			2954	0.525	2954	0.356355	2954	0.517261
													1977.5	0.729279		1977.5	0.335457		1977.5	0.89332		1977.5	1.07675			2955	0.474752	2955	0.348772	2955	0.521975
													1978	0.738159		1978	0.349229		1978	0.868062		1978	1.00638			2956	0.47236	2956	0.353612	2956	0.579681
													1978.5	0.749641		1978.5	0.366701		1978.5	0.810679		1978.5	0.954553			2957	0.493119	2957	0.357777	2957	0.650654
													1979	0.773278		1979	0.381038		1979	0.774842		1979	0.957945			2958	0.507096	2958	0.370516	2958	0.668556
													1979.5	0.762379		1979.5	0.398818		1979.5	0.733134		1979.5	0.919691			2959	0.510396	2959	0.39246	2959	0.62569
													1980	0.756997		1980	0.415827		1980	0.72682		1980	0.846003			2960	0.508911	2960	0.409565	2960	0.57425
													1980.5	0.746771		1980.5	0.422405		1980.5	0.765371		1980.5	0.789848			2961	0.502888	2961	0.399483	2961	0.562594
													1981	0.724704		1981	0.403803		1981	0.810901		1981	0.743502			2962	0.496452	2962	0.361051	2962	0.574509
													1981.5	0.666128		1981.5	0.385543		1981.5	0.832281		1981.5	0.741867			2963	0.499505	2963	0.319604	2963	0.585947
													1982	0.614236		1982	0.362539		1982	0.828847		1982	0.74436			2964	0.520792	2964	0.300776	2964	0.602118
													1982.5	0.563509		1982.5	0.338284		1982.5	0.79877		1982.5	0.78666			2965	0.543069	2965	0.311891	2965	0.645084
													1983	0.515249		1983	0.342377		1983	0.762823		1983	0.829246			2966	0.540842	2966	0.330475	2966	0.711323
													1983.5	0.502691		1983.5	0.366701		1983.5	0.723496		1983.5	0.828347			2967	0.506518	2967	0.345742	2967	0.766423
													1984	0.534984		1984	0.384892		1984	0.720837		1984	0.817558			2968	0.466832	2968	0.353756	2968	0.782933
													1984.5	0.582347		1984.5	0.409661		1984.5	0.681622		1984.5	0.806523			2969	0.457508	2969	0.355536	2969	0.766622
													1985	0.637917		1985	0.388952		1985	0.644566		1985	0.793894			2970	0.47995	2970	0.3405	2970	0.741161
													1985.5	0.700484		1985.5	0.36814		1985.5	0.607843		1985.5	0.80591			2971	0.513119	2971	0.303447	2971	0.730419
													1986	0.734257		1986	0.353289		1986	0.5668		1986	0.813266			2972	0.539109	2972	0.261123	2972	0.734596
													1986.5	0.725153		1986.5	0.338438		1986.5	0.560319		1986.5	0.841589			2973	0.571947	2973	0.234109	2973	0.717689
													1987	0.712863		1987	0.33628		1987	0.573945		1987	0.848455			2974	0.620215	2974	0.231667	2974	0.646477
													1987.5	0.680571		1987.5	0.349024		1987.5	0.580259		1987.5	0.823933			2975	0.660561	2975	0.24633	2975	0.527704
													1988	0.658773		1988	0.338335		1988	0.603855		1988	0.803825			2976	0.659653	2976	0.270573	2976	0.419991
													1988.5	0.677341		1988.5	0.339877		1988.5	0.656032		1988.5	0.774399			2977	0.620545	2977	0.305084	2977	0.396539
													1989	0.707347		1989	0.338952		1989	0.70771		1989	0.759147			2978	0.574835	2978	0.338073	2978	0.467174
													1989.5	0.748924		1989.5	0.336434		1989.5	0.776005		1989.5	0.759196			2979	0.534323	2979	0.367241	2979	0.571943
													1990	0.803014		1990	0.34517		1990	0.852609		1990	0.807136			2980	0.492327	2980	0.396496	2980	0.626585
													1990.5	0.802476		1990.5	0.357708		1990.5	0.883682		1990.5	0.825527			2981	0.444554	2981	0.44162	2981	0.58905
													1991	0.791066		1991	0.361391		1991	0.906946		1991	0.850417			2982	0.410561	2982	0.487003	2982	0.495718
													1991.5	0.733315		1991.5	0.369373		1991.5	0.870721		1991.5	0.889897			2983	0.400825	2983	0.504093	2983	0.415665
													1992	0.622982		1992	0.364543		1992	0.808907		1992	0.900687			2984	0.409901	2984	0.470056	2984	0.39817
													1992.5	0.539828		1992.5	0.360226		1992.5	0.743436		1992.5	0.893085			2985	0.430941	2985	0.405127	2985	0.417902
													1993	0.519645		1993	0.334532		1993	0.706547		1993	0.888916			2986	0.464522	2986	0.359816	2986	0.427052
													1993.5	0.575798		1993.5	0.311134		1993.5	0.694583		1993.5	0.860144			2987	0.503053	2987	0.362064	2987	0.405192
													1994	0.687191		1994	0.295478		1994	0.74543		1994	0.784208			2988	0.52698	2988	0.384834	2988	0.383669
													1994.5	0.809069		1994.5	0.284738		1994.5	0.81439		1994.5	0.740069			2989	0.531436	2989	0.379836	2989	0.394689
													1995	0.861141		1995	0.292986		1995	0.843137		1995	0.708681			2990	0.52401	2990	0.333606	2990	0.446427
													1995.5	0.816469		1995.5	0.315108		1995.5	0.892489		1995.5	0.665155			2991	0.52401	2991	0.277668	2991	0.527962
													1996	0.728875		1996	0.344039		1996	0.895813		1996	0.695684			2992	0.535891	2992	0.25321	2992	0.605102
													1996.5	0.652045		1996.5	0.367763		1996.5	0.912153		1996.5	0.759441			2993	0.553713	2993	0.278687	2993	0.626386
													1997	0.610872		1997	0.389517		1997	0.975075		1997	0.806523			2994	0.570215	2994	0.345411	2994	0.543797
													1997.5	0.639666		1997.5	0.394964		1997.5	1.04387		1997.5	0.89333			2995	0.581353	2995	0.42947	2995	0.375593
													1998	0.706674		1998	0.393422		1998	1.08441		1998	0.947033			2996	0.590594	2996	0.489875	2996	0.208305
													1998.5	0.711249		1998.5	0.395478		1998.5	1.15287		1998.5	0.943355			2997	0.587789	2997	0.49562	2997	0.136457
													1999	0.685414		1999	0.388181		1999	1.1778		1999	0.939676			2998	0.570049	2998	0.450237	2998	0.204804
													1999.5	0.641012		1999.5	0.378726		1999.5	1.13161		1999.5	0.912702			2999	0.543317	2999	0.385954	2999	0.384843
													2000	0.601991		2000	0.381809		2000	1.10336		2000	0.847719			3000	0.524175	3000	0.329212	3000	0.585947
													2000.5	0.610872		2000.5	0.384961		2000.5	1.02216		2000.5	0.831372			3001	0.514604	3001	0.288367	3001	0.695808
													2001	0.65357		2001	0.380884		2001	0.916362		2001	0.842652			3002	0.497772	3002	0.261683	3002	0.673927
													2001.5	0.723493		2001.5	0.407451		2001.5	0.834164		2001.5	0.874326			3003	0.459736	3003	0.243817	3003	0.573952
													2002	0.784446		2002	0.420812		2002	0.772017		2002	0.945684			3004	0.405693	3004	0.22779	3004	0.484201
													2002.5	0.819699		2002.5	0.433145		2002.5	0.729811		2002.5	1.01226			3005	0.361139	3005	0.218771	3005	0.440967
													2003	0.840285		2003	0.457657		2003	0.716351		2003	1.03188			3006	0.344554	3006	0.222749	3006	0.411498
													2003.5	0.888455		2003.5	0.46778		2003.5	0.734297		2003.5	1.04806			3007	0.363036	3007	0.23138	3007	0.354448
													2004	0.879306		2004	0.457503		2004	0.727318		2004	1.01336			3008	0.405116	3008	0.225837	3008	0.281725
													2004.5	0.858315		2004.5	0.458068		2004.5	0.756397		2004.5	0.9718			3009	0.447525	3009	0.204984	3009	0.237605
													2005	0.834365		2005	0.443782		2005	0.764041		2005	0.945194			3010	0.472896	3010	0.188626	3010	0.253837
													2005.5	0.753902		2005.5	0.42739		2005.5	0.74676		2005.5	0.933668			3011	0.474505	3011	0.19315	3011	0.312378
													2006	0.659715		2006	0.426053		2006	0.719176		2006	0.943109			3012	0.460809	3012	0.226196	3012	0.371197
													2006.5	0.60253		2006.5	0.420709		2006.5	0.647391		2006.5	0.977563			3013	0.443812	3013	0.290694	3013	0.397673
													2007	0.568353		2007	0.416752		2007	0.584746		2007	0.998897			3014	0.433168	3014	0.375399	3014	0.394112
													2007.5	0.556647		2007.5	0.420144		2007.5	0.530907		2007.5	1.0076			3015	0.434653	3015	0.44679	3015	0.393257
													2008	0.582616		2008	0.419116		2008	0.506647		2008	0.989456			3016	0.446782	3016	0.465748	3016	0.424785
													2008.5	0.59486		2008.5	0.423535		2008.5	0.513626		2008.5	0.964198			3017	0.456271	3017	0.42272	3017	0.494644
													2009	0.586114		2009	0.434943		2009	0.548521		2009	0.920549			3018	0.445049	3018	0.345799	3018	0.557601
													2009.5	0.555167		2009.5	0.441213		2009.5	0.598205		2009.5	0.871506			3019	0.402475	3019	0.268605	3019	0.572221
													2010	0.513994		2010	0.444964		2010	0.700565		2010	0.836685			3020	0.345545	3020	0.222175	3020	0.538147
													2010.5	0.491927		2010.5	0.451747		2010.5	0.769525		2010.5	0.859858			3021	0.307508	3021	0.215855	3021	0.507236
													2011	0.494349		2011	0.455242		2011	0.822134		2011	0.881682			3022	0.306188	3022	0.243516	3022	0.503297
													2011.5	0.524623		2011.5	0.465005		2011.5	0.840312		2011.5	0.956793			3023	0.328837	3023	0.276389	3023	0.502879
													2012	0.55436		2012	0.470092		2012	0.794782		2012	1.05327			3024	0.35	3024	0.287161	3024	0.491839
													2012.5	0.562029		2012.5	0.47703		2012.5	0.715686		2012.5	1.10483			3025	0.359158	3025	0.276583	3025	0.489373
													2013	0.571851		2013	0.447636		2013	0.655367		2013	1.11672			3026	0.358663	3026	0.26816	3026	0.519887
													2013.5	0.578175		2013.5	0.421634		2013.5	0.589897		2013.5	1.07393			3027	0.357673	3027	0.279047	3027	0.550321
													2014	0.587056		2014	0.390236		2014	0.569791		2014	0.965547			3028	0.357178	3028	0.304308	3028	0.541728
													2014.5	0.633342		2014.5	0.348356		2014.5	0.57112		2014.5	0.852501			3029	0.358663	3029	0.327072	3029	0.489363
													2015	0.672228		2015	0.316855		2015	0.557993		2015	0.792423			3030	0.369307	3030	0.331452	3030	0.443085
													2015.5	0.692949		2015.5	0.299743		2015.5	0.544367		2015.5	0.782124			3031	0.394059	3031	0.305184	3031	0.433657
													2016	0.703041		2016	0.283505		2016	0.51429		2016	0.80873			3032	0.42698	3032	0.253325	3032	0.448058
													2016.5	0.680167		2016.5	0.272508		2016.5	0.504985		2016.5	0.901054			3033	0.445379	3033	0.201968	3033	0.447083
													2017	0.680929		2017	0.272799		2017	0.565304		2017	0.988066			3034	0.441172	3034	0.183326	3034	0.41836
													2017.5	0.690348		2017.5	0.268654		2017.5	0.656697		2017.5	1.02305			3035	0.42401	3035	0.196984	3035	0.382217
													2018	0.698332		2018	0.282837		2018	0.778664		2018	1.01079			3036	0.413119	3036	0.214907	3036	0.370203
													2018.5	0.716631		2018.5	0.303186		2018.5	0.888667		2018.5	0.994605			3037	0.410891	3037	0.212452	3037	0.391407
													2019	0.721206		2019	0.323741		2019	0.931206		2019	0.899215			3038	0.413201	3038	0.193796	3038	0.42564
													2019.5	0.680032		2019.5	0.356218		2019.5	0.921569		2019.5	0.83129			3039	0.420545	3039	0.182508	3039	0.44225
													2020	0.664424		2020	0.374306		2020	0.869059		2020	0.79745			3040	0.445297	3040	0.195347	3040	0.42572
													2020.5	0.665501		2020.5	0.395581		2020.5	0.810901		2020.5	0.781265			3041	0.48849	3041	0.228723	3041	0.391049
													2021	0.685414		2021	0.4111		2021	0.738451		2021	0.76974			3042	0.537624	3042	0.273115	3042	0.367656
													2021.5	0.731163		2021.5	0.43186		2021.5	0.649385		2021.5	0.785434			3043	0.57401	3043	0.327905	3043	0.383848
													2022	0.770632		2022	0.435868		2022	0.602747		2022	0.796224			3044	0.592492	3044	0.386615	3044	0.435566
													2022.5	0.79669		2022.5	0.436177		2022.5	0.554171		2022.5	0.817312			3045	0.592822	3045	0.419733	3045	0.500671
													2023	0.797766		2023	0.416906		2023	0.524094		2023	0.87641			3046	0.57071	3046	0.402987	3046	0.551832
													2023.5	0.769241		2023.5	0.403854		2023.5	0.528082		2023.5	0.919568			3047	0.52302	3047	0.338288	3047	0.577711
													2024	0.707616		2024	0.390339		2024	0.538883		2024	0.943477			3048	0.457838	3048	0.269237	3048	0.585768
													2024.5	0.636168		2024.5	0.392497		2024.5	0.578708		2024.5	0.952428			3049	0.413366	3049	0.240773	3049	0.581352
													2025	0.585576		2025	0.398116		2025	0.616816		2025	0.929132			3050	0.421452	3050	0.254704	3050	0.576081
													2025.5	0.576426		2025.5	0.40555		2025.5	0.663343		2025.5	0.888181			3051	0.47599	3051	0.279319	3051	0.569118
													2026	0.611948		2026	0.406886		2026	0.712197		2026	0.88254			3052	0.524134	3052	0.289689	3052	0.553444
													2026.5	0.656889		2026.5	0.396403		2026.5	0.741775		2026.5	0.895782			3053	0.52236	3053	0.293724	3053	0.507554
													2027	0.720129		2027	0.376362		2027	0.73679		2027	0.902403			3054	0.461881	3054	0.307324	3054	0.428823
													2027.5	0.742645		2027.5	0.356972		2027.5	0.737565		2027.5	0.910904			3055	0.37632	3055	0.327072	3055	0.334696
													2028	0.741389		2028	0.326876		2028	0.73679		2028	0.925086			3056	0.322277	3056	0.333147	3056	0.254573
													2028.5	0.740581		2028.5	0.304625		2028.5	0.73114		2028.5	0.911844			3057	0.333416	3057	0.328005	3057	0.208265
													2029	0.726184		2029	0.302929		2029	0.79229		2029	0.918833			3058	0.396947	3058	0.322548	3058	0.20919
													2029.5	0.703355		2029.5	0.307228		2029.5	0.840922		2029.5	0.945562			3059	0.465264	3059	0.325571	3059	0.265274
													2030	0.667653		2030	0.332066		2030	0.873048		2030	0.970574			3060	0.502228	3060	0.320982	3060	0.356079
													2030.5	0.642088		2030.5	0.364954		2030.5	0.874377		2030.5	1.00711			3061	0.488614	3061	0.301508	3061	0.429002
													2031	0.607104		2031	0.382425		2031	0.803589		2031	1.02281			3062	0.449092	3062	0.274163	3062	0.435427
													2031.5	0.576157		2031.5	0.394656		2031.5	0.744101		2031.5	1.0179			3063	0.415512	3063	0.259285	3063	0.368929
													2032	0.581405		2032	0.395889		2032	0.674809		2032	0.980996			3064	0.408911	3064	0.26816	3064	0.2825
													2032.5	0.630719		2032.5	0.391213		2032.5	0.678465		2032.5	0.928887			3065	0.425248	3065	0.289186	3065	0.22378
													2033	0.665366		2033	0.394193		2033	0.731638		2033	0.859367			3066	0.45	3066	0.301221	3066	0.216758
													2033.5	0.720309		2033.5	0.399212		2033.5	0.787415		2033.5	0.828266			3067	0.475	3067	0.289215	3067	0.25144
													2034	0.786598		2034	0.415827		2034	0.803922		2034	0.814615			3068	0.503713	3068	0.264915	3068	0.31192
													2034.5	0.781485		2034.5	0.43371		2034.5	0.777002		2034.5	0.859			3069	0.54703	3069	0.250668	3069	0.374817
													2035	0.756728		2035	0.441829		2035	0.713194		2035	0.907062			3070	0.5967	3070	0.258308	3070	0.411179
													2035.5	0.766685		2035.5	0.444947		2035.5	0.659577		2035.5	0.953327			3071	0.624901	3071	0.283326	3071	0.407161
													2036	0.75592		2036	0.421429		2036	0.624626		2036	0.981976			3072	0.612376	3072	0.319589	3072	0.378994
													2036.5	0.748385		2036.5	0.378109		2036.5	0.61449		2036.5	0.995341			3073	0.562624	3073	0.351314	3073	0.363002
													2037	0.794851		2037	0.347859		2037	0.629445		2037	0.968367			3074	0.49802	3074	0.347436	3074	0.378219
													2037.5	0.797901		2037.5	0.311511		2037.5	0.615819		2037.5	0.916871			3075	0.447442	3075	0.294442	3075	0.412412
													2038	0.784984		2038	0.285509		2038	0.609172		2038	0.894801			3076	0.435842	3076	0.22667	3076	0.441862
													2038.5	0.807678		2038.5	0.280596		2038.5	0.616706		2038.5	0.879189			3077	0.472772	3077	0.193796	3077	0.443861
													2039	0.789828		2039	0.266393		2039	0.630941		2039	0.898664			3078	0.535396	3078	0.211647	3078	0.420647
													2039.5	0.719995		2039.5	0.260329		2039.5	0.661515		2039.5	0.952796			3079	0.580446	3079	0.244421	3079	0.385022
													2040	0.695371		2040	0.253957		2040	0.719951		2040	1.03825			3080	0.592822	3080	0.262775	3080	0.365269
													2040.5	0.621367		2040.5	0.246557		2040.5	0.781323		2040.5	1.10741			3081	0.582756	3081	0.276303	3081	0.357313
													2041	0.548708		2041	0.244502		2041	0.783649		2041	1.16454			3082	0.560148	3082	0.320092	3082	0.355105
													2041.5	0.542967		2041.5	0.247619		2041.5	0.764374		2041.5	1.16487			3083	0.52203	3083	0.411224	3083	0.366045
													2042	0.517761		2042	0.250103		2042	0.76238		2042	1.1475			3084	0.463449	3084	0.521327	3084	0.420807
													2042.5	0.515698		2042.5	0.272867		2042.5	0.726266		2042.5	1.11187			3085	0.421287	3085	0.589401	3085	0.50646
													2043	0.56916		2043	0.311408		2043	0.706215		2043	1.064			3086	0.42896	3086	0.574321	3086	0.564404
													2043.5	0.615447		2043.5	0.355498		2043.5	0.757727		2043.5	1.0434			3087	0.465099	3087	0.49246	3087	0.564941
													2044	0.681019		2044	0.397842		2044	0.784424		2044	1.00899			3088	0.474257	3088	0.405989	3088	0.529614
													2044.5	0.787944		2044.5	0.424974		2044.5	0.794616		2044.5	0.994237			3089	0.432096	3089	0.364383	3089	0.50821
													2045	0.853471		2045	0.413566		2045	0.856265		2045	0.988475			3090	0.363201	3090	0.375514	3090	0.515789
													2045.5	0.862487		2045.5	0.393936		2045.5	0.860086		2045.5	0.963953			3091	0.302104	3091	0.41383	3091	0.529226
													2046	0.832078		2046	0.376876		2046	0.776005		2046	0.98921			3092	0.276609	3092	0.442266	3092	0.524869
													2046.5	0.778436		2046.5	0.359301		2046.5	0.708608		2046.5	1.01398			3093	0.289769	3093	0.436737	3093	0.50457
													2047	0.683127		2047	0.358273		2047	0.618478		2047	1.03286			3094	0.337376	3094	0.398075	3094	0.48798
													2047.5	0.624417		2047.5	0.36629		2047.5	0.489421		2047.5	1.0685			3095	0.393069	3095	0.341261	3095	0.48999
													2048	0.583692		2048	0.374409		2048	0.450316		2048	1.07724			3096	0.425	3096	0.28314	3096	0.506221
													2048.5	0.545748		2048.5	0.390339		2048.5	0.464274		2048.5	1.01177			3097	0.411386	3097	0.228522	3097	0.509861
													2049	0.545479		2049	0.406578		2049	0.486042		2049	0.978176			3098	0.371865	3098	0.187807	3098	0.480322
													2049.5	0.570237		2049.5	0.432631		2049.5	0.555002		2049.5	0.96898			3099	0.337376	3099	0.170573	3099	0.426883
													2050	0.606297		2050	0.46557		2050	0.589232		2050	0.984796			3100	0.326238	3100	0.186773	3100	0.371475
													2050.5	0.654736		2050.5	0.495992		2050.5	0.602858		2050.5	1.05027			3101	0.331931	3101	0.224343	3101	0.345636
													2051	0.726319		2051	0.507708		2051	0.613604		2051	1.13364			3102	0.348267	3102	0.261008	3102	0.359282
													2051.5	0.735468		2051.5	0.508171		2051.5	0.627285		2051.5	1.20917			3103	0.369307	3103	0.282077	3103	0.410145
													2052	0.709365		2052	0.493217		2052	0.649385		2052	1.24669			3104	0.392574	3104	0.298966	3104	0.474693
													2052.5	0.690258		2052.5	0.466598		2052.5	0.656697		2052.5	1.24939			3105	0.410396	3105	0.320939	3105	0.515709
													2053	0.661554		2053	0.439431		2053	0.673203		2053	1.25347			3106	0.413861	3106	0.343085	3106	0.501029
													2053.5	0.654198		2053.5	0.413464		2053.5	0.713858		2053.5	1.23946			3107	0.401238	3107	0.35209	3107	0.44028
													2054	0.69268		2054	0.380041		2054	0.710867		2054	1.20304			3108	0.381188	3108	0.350668	3108	0.386036
													2054.5	0.743811		2054.5	0.340904		2054.5	0.724161		2054.5	1.16675			3109	0.367822	3109	0.346273	3109	0.382993
													2055	0.761482		2055	0.308085		2055	0.728703		2055	1.13054			3110	0.360396	3110	0.336148	3110	0.425123
													2055.5	0.747982		2055.5	0.292086		2055.5	0.717182		2055.5	1.1036			3111	0.346535	3111	0.310857	3111	0.478592
													2056	0.727933		2056	0.282323		2056	0.692921		2056	1.11329			3112	0.319554	3112	0.269237	3112	0.519946
													2056.5	0.683262		2056.5	0.275231		2056.5	0.716849		2056.5	1.14566			3113	0.29604	3113	0.22193	3113	0.540276
													2057	0.653794		2057	0.280308		2057	0.774742		2057	1.12813			3114	0.303713	3114	0.179793	3114	0.525735
													2057.5	0.653391		2057.5	0.274717		2057.5	0.831107		2057.5	1.08178			3115	0.350743	3115	0.149677	3115	0.470476
													2058	0.685953		2058	0.273792		2058	0.914257		2058	1.02992			3116	0.411716	3116	0.137182	3116	0.397116
													2058.5	0.702368		2058.5	0.283864		2058.5	1.01928		2058.5	0.989946			3117	0.447195	3117	0.148298	3117	0.352519
													2059	0.727933		2059	0.307554		2059	1.09272		2059	0.962972			3118	0.438861	3118	0.17547	3118	0.363161
													2059.5	0.767133		2059.5	0.333916		2059.5	1.13714		2059.5	0.974416			3119	0.404703	3119	0.200617	3119	0.414342
													2060	0.796286		2060	0.347174		2060	1.18578		2060	0.968857			3120	0.367946	3120	0.21034	3120	0.473669
													2060.5	0.797273		2060.5	0.358102		2060.5	1.16273		2060.5	0.948586			3121	0.344637	3121	0.200646	3121	0.523188
													2061	0.801265		2061	0.343217		2061	1.1007		2061	0.955738			3122	0.334653	3122	0.177022	3122	0.57799
													2061.5	0.810011		2061.5	0.332682		2061.5	0.992024		2061.5	0.968122			3123	0.338119	3123	0.153353	3123	0.656024
													2062	0.768837		2062	0.326208		2062	0.8777		2062	1.01618			3124	0.345545	3124	0.149224	3124	0.752499
													2062.5	0.724166		2062.5	0.316238		2062.5	0.754071		2062.5	1.05432			3125	0.342327	3125	0.1648	3125	0.825302
													2063	0.701023		2063	0.316821		2063	0.68428		2063	1.06106			3126	0.319802	3126	0.183154	3126	0.83485
													2063.5	0.670075		2063.5	0.327338		2063.5	0.719176		2063.5	1.0488			3127	0.288243	3127	0.188597	3127	0.770998
													2064	0.664424		2064	0.328623		2064	0.789631		2064	1.03065			3128	0.266254	3128	0.186342	3128	0.662987
													2064.5	0.696089		2064.5	0.342583		2064.5	0.871608		2064.5	0.993379			3129	0.268977	3129	0.189681	3129	0.544473
													2065	0.725511		2065	0.362795		2065	0.927883		2065	0.97793			3130	0.308416	3130	0.20471	3130	0.447541
													2065.5	0.763455		2065.5	0.365707		2065.5	0.889775		2065.5	0.976541			3131	0.376485	3131	0.228307	3131	0.399045
													2066	0.777314		2066	0.359969		2066	0.789631		2066	0.922266			3132	0.455693	3132	0.254976	3132	0.396181
													2066.5	0.751615		2066.5	0.345118		2066.5	0.720837		2066.5	0.861206			3133	0.496535	3133	0.27402	3133	0.424347
													2067	0.711249		2067	0.318499		2067	0.637975		2067	0.82238			3134	0.482343	3134	0.269884	3134	0.470774
													2067.5	0.666442		2067.5	0.30704		2067.5	0.608674		2067.5	0.794875			3135	0.423144	3135	0.233348	3135	0.531344
													2068	0.607374		2068	0.309661		2068	0.629113		2068	0.790338			3136	0.367987	3136	0.182421	3136	0.586782
													2068.5	0.58441		2068.5	0.326002		2068.5	0.645175		2068.5	0.795161			3137	0.351238	3137	0.157561	3137	0.615247
													2069	0.610334		2069	0.348869		2069	0.65221		2069	0.810446			3138	0.364109	3138	0.182594	3138	0.612263
													2069.5	0.586383		2069.5	0.365159		2069.5	0.651712		2069.5	0.782491			3139	0.37302	3139	0.236866	3139	0.579144
													2070	0.574812		2070	0.36605		2070	0.628226		2070	0.744319			3140	0.360809	3140	0.278544	3140	0.516644
													2070.5	0.595802		2070.5	0.370812		2070.5	0.584247		2070.5	0.713463			3141	0.335149	3141	0.280885	3141	0.429837
													2071	0.597147		2071	0.379239		2071	0.495181		2071	0.717754			3142	0.315676	3142	0.261568	3142	0.34498
													2071.5	0.598493		2071.5	0.391367		2071.5	0.422621		2071.5	0.758133			3143	0.309406	3143	0.245799	3143	0.289184
													2072	0.623924		2072	0.402929		2072	0.383018		2072	0.796959			3144	0.317492	3144	0.244822	3144	0.274305
													2072.5	0.645048		2072.5	0.407914		2072.5	0.397142		2072.5	0.877636			3145	0.337129	3145	0.248147	3145	0.291829
													2073	0.648278		2073	0.398869		2073	0.480724		2073	0.94127			3146	0.368069	3146	0.244938	3146	0.333284
													2073.5	0.665142		2073.5	0.382974		2073.5	0.603633		2073.5	0.969184			3147	0.399752	3147	0.232917	3147	0.388602
													2074	0.717438		2074	0.35704		2074	0.706547		2074	0.984796			3148	0.416337	3148	0.2162	3148	0.449272
													2074.5	0.757266		2074.5	0.337205		2074.5	0.761715		2074.5	1.03592			3149	0.413243	3149	0.202456	3149	0.504073
													2075	0.78606		2075	0.325488		2075	0.779993		2075	1.03727			3150	0.40165	3150	0.192072	3150	0.540773
													2075.5	0.798977		2075.5	0.312127		2075.5	0.742772		2075.5	1.02673			3151	0.395297	3151	0.182421	3151	0.547218
													2076	0.798439		2076	0.307657		2076	0.685277		2076	1.05186			3152	0.389686	3152	0.17435	3152	0.519369
													2076.5	0.736276		2076.5	0.310175		2076.5	0.655035		2076.5	1.02501			3153	0.379084	3153	0.182335	3153	0.469063
													2077	0.718156		2077	0.311785		2077	0.592722		2077	0.945153			3154	0.370297	3154	0.216803	3154	0.414024
													2077.5	0.736634		2077.5	0.326105		2077.5	0.562202		2077.5	0.907962			3155	0.381436	3155	0.269324	3155	0.362703
													2078	0.73789		2078	0.340596		2078	0.560319		2078	0.868073			3156	0.415512	3156	0.309766	3156	0.313531
													2078.5	0.789828		2078.5	0.356218		2078.5	0.551512		2078.5	0.830799			3157	0.45604	3157	0.31979	3157	0.267641
													2079	0.836652		2079	0.366598		2079	0.514124		2079	0.852869			3158	0.479208	3158	0.296553	3158	0.240489
													2079.5	0.833064		2079.5	0.377287		2079.5	0.506481		2079.5	0.908942			3159	0.47632	3159	0.257475	3159	0.246735
													2080	0.820506		2080	0.369168		2080	0.52343		2080	0.953409			3160	0.460726	3160	0.218928	3160	0.285563
													2080.5	0.805167		2080.5	0.361048		2080.5	0.541044		2080.5	1.03286			3161	0.452228	3161	0.196855	3161	0.350768
													2081	0.753633		2081	0.347328		2081	0.608175		2081	1.06241			3162	0.456601	3162	0.19763	3162	0.437416
													2081.5	0.712594		2081.5	0.333299		2081.5	0.681622		2081.5	1.09122			3163	0.466419	3163	0.215898	3163	0.528957
													2082	0.680571		2082	0.327098		2082	0.693364		2082	1.09564			3164	0.468812	3164	0.235545	3164	0.599731
													2082.5	0.651642		2082.5	0.330627		2082.5	0.681954		2082.5	1.08423			3165	0.457096	3165	0.237455	3165	0.630166
													2083	0.614101		2083	0.333196		2083	0.667664		2083	1.06817			3166	0.431683	3166	0.216056	3166	0.62758
													2083.5	0.572524		2083.5	0.342035		2083.5	0.638917		2083.5	1.0808			3167	0.40297	3167	0.185825	3167	0.610274
													2084	0.542788		2084	0.345529		2084	0.633101		2084	1.05812			3168	0.380528	3168	0.172124	3168	0.589905
													2084.5	0.516685		2084.5	0.335834		2084.5	0.660906		2084.5	1.04733			3169	0.37302	3169	0.184949	3169	0.564325
													2085	0.538751		2085	0.332443		2085	0.68428		2085	1.01741			3170	0.382178	3170	0.208875	3170	0.536854
													2085.5	0.591227		2085.5	0.329496		2085.5	0.676969		2085.5	0.965669			3171	0.400495	3171	0.225463	3171	0.522363
													2086	0.62796		2086	0.316444		2086	0.669492		2086	0.892472			3172	0.413614	3172	0.229384	3172	0.521975
													2086.5	0.651238		2086.5	0.330627		2086.5	0.649718		2086.5	0.815841			3173	0.407838	3173	0.228651	3173	0.521458
													2087	0.668192		2087	0.334198		2087	0.620638		2087	0.747548			3174	0.381683	3174	0.232386	3174	0.502481
													2087.5	0.618676		2087.5	0.324974		2087.5	0.631439		2087.5	0.719716			3175	0.350743	3175	0.246015	3175	0.460212
													2088	0.587549		2088	0.318362		2088	0.634873		2088	0.741295			3176	0.331559	3176	0.26536	3176	0.393227
													2088.5	0.58127		2088.5	0.310894		2088.5	0.652266		2088.5	0.79606			3177	0.32599	3177	0.277639	3177	0.312278
													2089	0.590689		2089	0.293731		2089	0.644566		2089	0.86464			3178	0.330363	3178	0.266954	3178	0.241762
													2089.5	0.603068		2089.5	0.284173		2089.5	0.63443		2089.5	0.933301			3179	0.346287	3179	0.234798	3179	0.209916
													2090	0.626749		2090	0.279651		2090	0.609172		2090	0.929132			3180	0.377145	3180	0.196855	3180	0.218748
													2090.5	0.627691		2090.5	0.293063		2090.5	0.607345		2090.5	0.897499			3181	0.413284	3181	0.175657	3181	0.24403
													2091	0.591227		2091	0.30298		2091	0.611831		2091	0.850662			3182	0.443317	3182	0.182594	3182	0.257377
													2091.5	0.575484		2091.5	0.314337		2091.5	0.64224		2091.5	0.824669			3183	0.44703	3183	0.223812	3183	0.262529
													2092	0.558665		2092	0.330113		2092	0.673978		2092	0.799411			3184	0.424752	3184	0.285739	3184	0.288766
													2092.5	0.577234		2092.5	0.335663		2092.5	0.643902		2092.5	0.820868			3185	0.393688	3185	0.339789	3185	0.357929
													2093	0.635361		2093	0.324152		2093	0.586574		2093	0.862678			3186	0.372772	3186	0.35377	3186	0.446188
													2093.5	0.733181		2093.5	0.317061		2093.5	0.504487		2093.5	0.885483			3187	0.374423	3187	0.323481	3187	0.501825
													2094	0.78319		2094	0.307194		2094	0.397364		2094	0.902158			3188	0.390347	3188	0.276648	3188	0.490706
													2094.5	0.8162		2094.5	0.290613		2094.5	0.335881		2094.5	0.91728			3189	0.409076	3189	0.248686	3189	0.432304
													2095	0.803283		2095	0.273176		2095	0.297441		2095	0.929132			3190	0.426238	3190	0.260577	3190	0.375891
													2095.5	0.748385		2095.5	0.259404		2095.5	0.282453		2095.5	0.944335			3191	0.452228	3191	0.306721	3191	0.360794
													2096	0.730624		2096	0.25752		2096	0.320893		2096	0.961174			3192	0.488119	3192	0.362128	3192	0.3744
													2096.5	0.738698		2096.5	0.266838		2096.5	0.365238		2096.5	0.92717			3193	0.516172	3193	0.395189	3193	0.37623
													2097	0.789155		2097	0.298407		2097	0.41891		2097	0.884502			3194	0.518069	3194	0.393063	3194	0.351425
													2097.5	0.875942		2097.5	0.329907		2097.5	0.477567		2097.5	0.828592			3195	0.498762	3195	0.373489	3195	0.330459
													2098	0.926265		2098	0.345324		2098	0.524427		2098	0.796591			3196	0.475	3196	0.364369	3196	0.343727
													2098.5	0.926534		2098.5	0.349024		2098.5	0.5334		2098.5	0.789848			3197	0.458993	3197	0.376361	3197	0.378358
													2099	0.888994		2099	0.342395		2099	0.535394		2099	0.823075			3198	0.446782	3198	0.387893	3198	0.4074
													2099.5	0.783907		2099.5	0.313875		2099.5	0.533067		2099.5	0.888426			3199	0.437871	3199	0.378544	3199	0.430016
													2100	0.645587		2100	0.29666		2100	0.53556		2100	0.891123			3200	0.433911	3200	0.337441	3200	0.457765
													2100.5	0.568084		2100.5	0.292292		2100.5	0.542373		2100.5	0.914664			3201	0.438119	3201	0.283383	3201	0.483366
													2101	0.518748		2101	0.291727		2101	0.539604		2101	0.922756			3202	0.439356	3202	0.233951	3202	0.487841
													2101.5	0.49704		2101.5	0.289209		2101.5	0.524759		2101.5	0.891368			3203	0.431353	3203	0.203059	3203	0.473241
													2102	0.536329		2102	0.300062		2102	0.516672		2102	0.85434			3204	0.413284	3204	0.183585	3204	0.458959
													2102.5	0.576157		2102.5	0.307708		2102.5	0.520106		2102.5	0.845758			3205	0.392327	3205	0.1729	3205	0.460868
													2103	0.610603		2103	0.292737		2103	0.59322		2103	0.789603			3206	0.372649	3206	0.171435	3206	0.468208
													2103.5	0.658055		2103.5	0.283453		2103.5	0.702559		2103.5	0.768514			3207	0.35297	3207	0.184102	3207	0.463375
													2104	0.663617		2104	0.278212		2104	0.795724		2104	0.748651			3208	0.334488	3208	0.207726	3208	0.438968
													2104.5	0.656979		2104.5	0.267866		2104.5	0.858535		2104.5	0.71665			3209	0.323597	3209	0.240686	3209	0.406724
													2105	0.628902		2105	0.263995		2105	0.866733		2105	0.71383			3210	0.329621	3210	0.278673	3210	0.385618
													2105.5	0.565124		2105.5	0.273792		2105.5	0.810901		2105.5	0.726582			3211	0.35396	3211	0.319374	3211	0.384843
													2106	0.54225		2106	0.271017		2106	0.770356		2106	0.719961			3212	0.380446	3212	0.350854	3212	0.393734
													2106.5	0.549247		2106.5	0.267575		2106.5	0.739116		2106.5	0.759318			3213	0.387789	3213	0.365144	3213	0.393336
													2107	0.57831		2107	0.256937		2107	0.743104		2107	0.813144			3214	0.367327	3214	0.352075	3214	0.37245
													2107.5	0.653256		2107.5	0.250771		2107.5	0.76238		2107.5	0.863536			3215	0.335644	3215	0.318096	3215	0.34134
													2108	0.711249		2108	0.253854		2108	0.776005		2108	0.858264			3216	0.321617	3216	0.28296	3216	0.326958
													2108.5	0.704117		2108.5	0.252415		2108.5	0.775507		2108.5	0.824056			3217	0.34736	3217	0.261654	3217	0.348421
													2109	0.691335		2109	0.258171		2109	0.748421		2109	0.771702			3218	0.397525	3218	0.252779	3218	0.407877
													2109.5	0.635091		2109.5	0.264714		2109.5	0.706104		2109.5	0.708027			3219	0.434901	3219	0.245411	3219	0.479666
													2110	0.57822		2110	0.248715		2110	0.660795		2110	0.659637			3220	0.430446	3220	0.241275	3220	0.530191
													2110.5	0.585038		2110.5	0.233162		2110.5	0.647945		2110.5	0.665931			3221	0.395049	3221	0.252951	3221	0.529077
													2111	0.614191		2111	0.22518		2111	0.63875		2111	0.723394			3222	0.358168	3222	0.280698	3222	0.479726
													2111.5	0.666577		2111.5	0.216341		2111.5	0.694251		2111.5	0.807013			3223	0.338036	3223	0.308775	3223	0.414441
													2112	0.736276		2112	0.216084		2112	0.764374		2112	0.925576			3224	0.32797	3224	0.315697	3224	0.380367
													2112.5	0.787137		2112.5	0.233916		2112.5	0.841476		2112.5	0.991908			3225	0.320916	3225	0.306218	3225	0.406903
													2113	0.816604		2113	0.244639		2113	0.888113		2113	1.01067			3226	0.321287	3226	0.301522	3226	0.494585
													2113.5	0.766146		2113.5	0.260706		2113.5	0.931206		2113.5	1.00196			3227	0.330363	3227	0.327273	3227	0.615844
													2114	0.704521		2114	0.277869		2114	0.929766		2114	0.960275			3228	0.340924	3228	0.381272	3228	0.728231
													2114.5	0.603965		2114.5	0.287307		2114.5	0.913759		2114.5	0.917607			3229	0.349423	3229	0.440327	3229	0.799841
													2115	0.5331		2115	0.282528		2115	0.876039		2115	0.893821			3230	0.366584	3230	0.475226	3230	0.822716
													2115.5	0.478606		2115.5	0.28705		2115.5	0.82785		2115.5	0.896763			3231	0.399505	3231	0.479104	3231	0.823313
													2116	0.462594		2116	0.275848		2116	0.795613		2116	0.905346			3232	0.438696	3232	0.462588	3232	0.808295
													2116.5	0.472641		2116.5	0.270949		2116.5	0.762047		2116.5	0.922511			3233	0.465429	3233	0.437599	3233	0.787309
													2117	0.476767		2117	0.271583		2117	0.783981		2117	0.93984			3234	0.475248	3234	0.407066	3234	0.741757
													2117.5	0.491119		2117.5	0.274203		2117.5	0.813892		2117.5	0.954635			3235	0.473927	3235	0.376748	3235	0.665772
													2118	0.548843		2118	0.279239		2118	0.832336		2118	0.959662			3236	0.465718	3236	0.355996	3236	0.575683
													2118.5	0.619483		2118.5	0.278006		2118.5	0.83782		2118.5	0.968612			3237	0.445545	3237	0.34791	3237	0.522453
													2119	0.681557		2119	0.287633		2119	0.814999		2119	0.963095			3238	0.413861	3238	0.341922	3238	0.549605
													2119.5	0.722192		2119.5	0.296197		2119.5	0.751412		2119.5	0.963136			3239	0.376485	3239	0.33194	3239	0.647869
													2120	0.761033		2120	0.313155		2120	0.702559		2120	0.962482			3240	0.34146	3240	0.319661	3240	0.747725
													2120.5	0.749193		2120.5	0.322405		2120.5	0.667996		2120.5	0.950711			3241	0.319142	3241	0.30586	3241	0.790691
													2121	0.73197		2121	0.334943		2121	0.636756		2121	0.932075			3242	0.318564	3242	0.294744	3242	0.748918
													2121.5	0.706674		2121.5	0.330421		2121.5	0.660574		2121.5	0.930276			3243	0.342079	3243	0.300488	3243	0.663583
													2122	0.666173		2122	0.313155		2122	0.668661		2122	0.925576			3244	0.380033	3244	0.332156	3244	0.574429
													2122.5	0.62648		2122.5	0.307914		2122.5	0.670987		2122.5	0.939186			3245	0.422896	3245	0.367277	3245	0.513382
													2123	0.590151		2123	0.302621		2123	0.669492		2123	0.994483			3246	0.465181	3246	0.366724	3246	0.480113
													2123.5	0.581539		2123.5	0.295272		2123.5	0.630553		2123.5	1.04537			3247	0.503218	3247	0.317794	3247	0.472386
													2124	0.572121		2124	0.299692		2124	0.580924		2124	1.07283			3248	0.528465	3248	0.244485	3248	0.477756
													2124.5	0.597551		2124.5	0.303494		2124.5	0.551512		2124.5	1.08055			3249	0.532426	3249	0.18739	3249	0.479845
													2125	0.630517		2125	0.283864		2125	0.529522		2125	1.05346			3250	0.523762	3250	0.180935	3250	0.460749
													2125.5	0.696537		2125.5	0.271223		2125.5	0.544145		2125.5	0.994442			3251	0.532797	3251	0.243171	3251	0.426754
													2126	0.734661		2126	0.271942		2126	0.549684		2126	0.93281			3252	0.57995	3252	0.361238	3252	0.397036
													2126.5	0.744618		2126.5	0.277287		2126.5	0.55899		2126.5	0.884747			3253	0.646782	3253	0.484705	3253	0.391228
													2127	0.739594		2127	0.292532		2127	0.555334		2127	0.847638			3254	0.690099	3254	0.560965	3254	0.421781
													2127.5	0.667923		2127.5	0.320966		2127.5	0.560208		2127.5	0.816209			3255	0.690594	3255	0.585524	3255	0.487424
													2128	0.565931		2128	0.353032		2128	0.574277		2128	0.821481			3256	0.64802	3256	0.579779	3256	0.564444
													2128.5	0.499327		2128.5	0.370894		2128.5	0.634264		2128.5	0.835581			3257	0.586056	3257	0.572455	3257	0.614352
													2129	0.459096		2129	0.387016		2129	0.697242		2129	0.847638			3258	0.531766	3258	0.56714	3258	0.62201
													2129.5	0.441604		2129.5	0.395786		2129.5	0.800598		2129.5	0.859735			3259	0.510396	3259	0.54962	3259	0.604107
													2130	0.498789		2130	0.383659		2130	0.854935		2130	0.829451			3260	0.529125	3260	0.500072	3260	0.589606
													2130.5	0.544672		2130.5	0.365981		2130.5	0.866622		2130.5	0.815105			3261	0.569059	3261	0.419087	3261	0.583739
													2131	0.606028		2131	0.345529		2131	0.83217		2131	0.785924			3262	0.599505	3262	0.326185	3262	0.581531
													2131.5	0.68232		2131.5	0.327338		2131.5	0.760552		2131.5	0.767656			3263	0.60099	3263	0.259629	3263	0.574787
													2132	0.760675		2132	0.329462		2132	0.672316		2132	0.773173			3264	0.568894	3264	0.255221	3264	0.563907
													2132.5	0.792788		2132.5	0.348407		2132.5	0.599369		2132.5	0.777342			3265	0.515264	3265	0.315626	3265	0.542245
													2133	0.800592		2133	0.36026		2133	0.552343		2133	0.760667			3266	0.463201	3266	0.401551	3266	0.50827
													2133.5	0.774085		2133.5	0.367061		2133.5	0.523596		2133.5	0.774277			3267	0.435272	3267	0.460147	3267	0.464608
													2134	0.72578		2134	0.372456		2134	0.521103		2134	0.834478			3268	0.443441	3268	0.467686	3268	0.426496
													2134.5	0.669717		2134.5	0.37088		2134.5	0.534175		2134.5	0.87265			3269	0.47368	3269	0.444062	3269	0.403342
													2135	0.677207		2135	0.371531		2135	0.545032		2135	0.905714			3270	0.505116	3270	0.43128	3270	0.40364
													2135.5	0.690258		2135.5	0.391367		2135.5	0.518777		2135.5	0.93796			3271	0.528053	3271	0.437742	3271	0.428147
													2136	0.725601		2136	0.402912		2136	0.498172		2136	0.900932			3272	0.546205	3272	0.444349	3272	0.466597
													2136.5	0.735603		2136.5	0.410997		2136.5	0.517115		2136.5	0.825405			3273	0.557591	3273	0.431567	3273	0.497489
													2137	0.693488		2137	0.412539		2137	0.524759		2137	0.784208			3274	0.556436	3274	0.410168	3274	0.502402
													2137.5	0.64155		2137.5	0.40555		2137.5	0.536058		2137.5	0.746935			3275	0.544554	3275	0.389961	3275	0.479487
													2138	0.583154		2138	0.389414		2138	0.572948		2138	0.714198			3276	0.532426	3276	0.36941	3276	0.4367
													2138.5	0.512289		2138.5	0.381638		2138.5	0.560762		2138.5	0.709858			3277	0.524505	3277	0.338173	3277	0.390273
													2139	0.477126		2139	0.34964		2139	0.488867		2139	0.681707			3278	0.513614	3278	0.302542	3278	0.358765
													2139.5	0.462774		2139.5	0.310552		2139.5	0.418744		2139.5	0.665359			3279	0.492079	3279	0.283283	3279	0.3596
													2140	0.43084		2140	0.274358		2140	0.367564		2140	0.653997			3280	0.460148	3280	0.293968	3280	0.381202
													2140.5	0.428418		2140.5	0.244707		2140.5	0.305251		2140.5	0.654733			3281	0.429703	3281	0.334425	3281	0.393197
													2141	0.444026		2141	0.215725		2141	0.31439		2141	0.678764			3282	0.4125	3282	0.387678	3282	0.377503
													2141.5	0.465285		2141.5	0.217009		2141.5	0.360751		2141.5	0.691148			3283	0.409901	3283	0.437312	3283	0.362226
													2142	0.520901		2142	0.231483		2142	0.41531		2142	0.705329			3284	0.414356	3284	0.465317	3284	0.386454
													2142.5	0.571044		2142.5	0.249949		2142.5	0.478232		2142.5	0.709662			3285	0.416337	3285	0.460577	3285	0.44959
													2143	0.596789		2143	0.267866		2143	0.521768		2143	0.751676			3286	0.416584	3286	0.42081	3286	0.496852
													2143.5	0.61437		2143.5	0.288541		2143.5	0.532901		2143.5	0.789603			3287	0.427805	3287	0.367988	3287	0.485991
													2144	0.63563		2144	0.30298		2144	0.541708		2144	0.832761			3288	0.455693	3288	0.333951	3288	0.429718
													2144.5	0.623251		2144.5	0.316341		2144.5	0.545364		2144.5	0.924718			3289	0.483003	3289	0.331438	3289	0.388761
													2145	0.655364		2145	0.328537		2145	0.519774		2145	0.986922			3290	0.491089	3290	0.348126	3290	0.402864
													2145.5	0.696448		2145.5	0.329856		2145.5	0.506314		2145.5	1.01312			3291	0.477393	3291	0.360793	3291	0.467213
													2146	0.715285		2146	0.328777		2146	0.483549		2146	1.04684			3292	0.456848	3292	0.356671	3292	0.536039
													2146.5	0.743811		2146.5	0.320966		2146.5	0.473247		2146.5	1.04708			3293	0.439274	3293	0.33836	3293	0.577851
													2147	0.769824		2147	0.297465		2147	0.498172		2147	0.976296			3294	0.421906	3294	0.312193	3294	0.579233
													2147.5	0.781216		2147.5	0.274872		2147.5	0.515454		2147.5	0.928887			3295	0.403795	3295	0.294112	3295	0.550639
													2148	0.798439		2148	0.258376		2148	0.559322		2148	0.861697			3296	0.398597	3296	0.301249	3296	0.509085
													2148.5	0.83423		2148.5	0.247996		2148.5	0.594882		2148.5	0.785434			3297	0.414851	3297	0.335128	3297	0.467055
													2149	0.794223		2149	0.248407		2149	0.573058		2149	0.766062			3298	0.434653	3298	0.367729	3298	0.420647
													2149.5	0.775431		2149.5	0.26295		2149.5	0.512961		2149.5	0.796653			3299	0.428218	3299	0.372124	3299	0.361152
													2150	0.703803		2150	0.279308		2150	0.473579		2150	0.827121			3300	0.398762	3300	0.347178	3300	0.299448
													2150.5	0.663886		2150.5	0.304008		2150.5	0.416085		2150.5	0.903384			3301	0.377228	3301	0.316114	3301	0.262788
													2151	0.675727		2151	0.323261		2151	0.397585		2151	0.993706			3302	0.384488	3302	0.301594	3302	0.265652
													2151.5	0.715285		2151.5	0.341418		2151.5	0.424726		2151.5	1.02121			3303	0.404043	3303	0.301709	3303	0.301298
													2152	0.761123		2152	0.353374		2152	0.466379		2152	1.01815			3304	0.40953	3304	0.297156	3304	0.354677
													2152.5	0.78902		2152.5	0.354368		2152.5	0.478897		2152.5	0.979402			3305	0.394142	3305	0.277754	3305	0.413069
													2153	0.764263		2153	0.350257		2153	0.489199		2153	0.927661			3306	0.370874	3306	0.2514	3306	0.461565
													2153.5	0.691537		2153.5	0.347122		2153.5	0.5		2153.5	0.87126			3307	0.351485	3307	0.236191	3307	0.483008
													2154	0.60226		2154	0.338027		2154	0.511964		2154	0.833252			3308	0.346287	3308	0.238518	3308	0.477398
													2154.5	0.52422		2154.5	0.328674		2154.5	0.525756		2154.5	0.805787			3309	0.359901	3309	0.24995	3309	0.462499
													2155	0.489236		2155	0.326208		2155	0.55766		2155	0.790584			3310	0.384653	3310	0.258064	3310	0.454264
													2155.5	0.484661		2155.5	0.321377		2155.5	0.579262		2155.5	0.757234			3311	0.402805	3311	0.253188	3311	0.44766
													2156	0.513994		2156	0.307297		2156	0.540877		2156	0.754169			3312	0.404868	3312	0.238259	3312	0.425481
													2156.5	0.551803		2156.5	0.304317		2156.5	0.507478		2156.5	0.784331			3313	0.401238	3313	0.224731	3313	0.389796
													2157	0.592842		2157	0.302055		2157	0.489531		2157	0.823198			3314	0.40198	3314	0.226066	3314	0.368551
													2157.5	0.611141		2157.5	0.297122		2157.5	0.49219		2157.5	0.866601			3315	0.403713	3315	0.243142	3315	0.381023
													2158	0.634822		2158	0.301747		2158	0.511798		2158	0.902403			3316	0.394224	3316	0.264469	3316	0.409608
													2158.5	0.662002		2158.5	0.315057		2158.5	0.558824		2158.5	0.903016			3317	0.378135	3317	0.272627	3317	0.41838
													2159	0.682858		2159	0.329137		2159	0.572117		2159	0.871015			3318	0.369307	3318	0.259112	3318	0.401034
													2159.5	0.695461		2159.5	0.339945		2159.5	0.575496		2159.5	0.831699			3319	0.375248	3319	0.224688	3319	0.381143
													2160	0.705597		2160	0.35334		2160	0.559987		2160	0.786905			3320	0.375644	3320	0.182981	3320	0.384763
													2160.5	0.706943		2160.5	0.359301		2160.5	0.55899		2160.5	0.725356			3321	0.35198	3321	0.150524	3321	0.405092
													2161	0.684248		2161	0.35334		2161	0.537277		2161	0.721596			3322	0.310066	3322	0.143085	3322	0.41832
													2161.5	0.680167		2161.5	0.342395		2161.5	0.518611		2161.5	0.738597			3323	0.287376	3323	0.15782	3323	0.402447
													2162	0.670883		2162	0.33443		2162	0.490528		2162	0.774644			3324	0.309653	3324	0.187764	3324	0.367477
													2162.5	0.645856		2162.5	0.320247		2162.5	0.471253		2162.5	0.838156			3325	0.371452	3325	0.227976	3325	0.341797
													2163	0.646394		2163	0.307914		2163	0.487537		2163	0.891123			3326	0.434901	3326	0.285064	3326	0.355284
													2163.5	0.641819		2163.5	0.302158		2163.5	0.524759		2163.5	0.899461			3327	0.475248	3327	0.357992	3327	0.406684
													2164	0.600466		2164	0.29075		2164	0.585577		2164	0.879026			3328	0.494059	3328	0.433003	3328	0.471252
													2164.5	0.588805		2164.5	0.279907		2164.5	0.6665		2164.5	0.861329			3329	0.504332	3329	0.487075	3329	0.505465
													2165	0.590285		2165	0.271737		2165	0.710037		2165	0.834478			3330	0.507591	3330	0.507109	3330	0.490984
													2165.5	0.603875		2165.5	0.265091		2165.5	0.733799		2165.5	0.825732			3331	0.481188	3331	0.491598	3331	0.437695
													2166	0.617061		2166	0.266187		2166	0.754403		2166	0.820745			3332	0.413944	3332	0.448944	3332	0.384385
													2166.5	0.645318		2166.5	0.273587		2166.5	0.762712		2166.5	0.801618			3333	0.322112	3333	0.405917	3333	0.367955
													2167	0.647291		2167	0.2926		2167	0.732026		2167	0.764345			3334	0.256518	3334	0.374149	3334	0.397036
													2167.5	0.624865		2167.5	0.317986		2167.5	0.71768		2167.5	0.731609			3335	0.240644	3335	0.355407	3335	0.452116
													2168	0.588402		2168	0.350103		2168	0.719508		2168	0.709539			3336	0.257756	3336	0.335272	3336	0.502402
													2168.5	0.592707		2168.5	0.377852		2168.5	0.728481		2168.5	0.703899			3337	0.277145	3337	0.311432	3337	0.520762
													2169	0.596071		2169	0.40298		2169	0.751855		2169	0.74105			3338	0.287871	3338	0.287893	3338	0.499359
													2169.5	0.608988		2169.5	0.406475		2169.5	0.817215		2169.5	0.798185			3339	0.30396	3339	0.276289	3339	0.451996
													2170	0.623789		2170	0.402158		2170	0.854769		2170	0.816577			3340	0.337995	3340	0.284374	3340	0.403879
													2170.5	0.6324		2170.5	0.386948		2170.5	0.832835		2170.5	0.835704			3341	0.386881	3341	0.313141	3341	0.377741
													2171	0.626121		2171	0.363309		2171	0.829401		2171	0.850989			3342	0.435726	3342	0.347135	3342	0.37607
													2171.5	0.618138		2171.5	0.341778		2171.5	0.793785		2171.5	0.857651			3343	0.474835	3343	0.365489	3343	0.382376
													2172	0.619618		2172	0.323587		2172	0.729146		2172	0.883521			3344	0.490842	3344	0.357174	3344	0.377324
													2172.5	0.639397		2172.5	0.294793		2172.5	0.706104		2172.5	0.934445			3345	0.471205	3345	0.32644	3345	0.353971
													2173	0.662271		2173	0.273176		2173	0.725823		2173	0.948749			3346	0.403878	3346	0.281632	3346	0.320991
													2173.5	0.673305		2173.5	0.251182		2173.5	0.70987		2173.5	0.930358			3347	0.309901	3347	0.233865	3347	0.292347
													2174	0.68972		2174	0.225796		2174	0.729811		2174	0.863659			3348	0.230932	3348	0.193437	3348	0.283037
													2174.5	0.686491		2174.5	0.20925		2174.5	0.756065		2174.5	0.800147			3349	0.205883	3349	0.16704	3349	0.306828
													2175	0.662271		2175	0.207297		2175	0.741442		2175	0.75895			3350	0.236361	3350	0.155321	3350	0.351842
													2175.5	0.636302		2175.5	0.208171		2175.5	0.690096		2175.5	0.757479			3351	0.293069	3351	0.15591	3351	0.388582
													2176	0.609123		2176	0.217061		2176	0.658691		2176	0.757724			3352	0.337624	3352	0.165575	3352	0.391068
													2176.5	0.572121		2176.5	0.23222		2176.5	0.621469		2176.5	0.769004			3353	0.35264	3353	0.178357	3353	0.379432
													2177	0.590554		2177	0.24409		2177	0.586906		2177	0.759318			3354	0.349423	3354	0.186916	3354	0.383589
													2177.5	0.619752		2177.5	0.250017		2177.5	0.56907		2177.5	0.71007			3355	0.354455	3355	0.194643	3355	0.41474
													2178	0.636168		2178	0.252518		2178	0.567298		2178	0.677293			3356	0.383003	3356	0.212523	3356	0.441971
													2178.5	0.664693		2178.5	0.248715		2178.5	0.565304		2178.5	0.66871			3357	0.42698	3357	0.242783	3357	0.444398
													2179	0.651238		2179	0.229188		2179	0.558325		2179	0.66871			3358	0.457756	3358	0.271464	3358	0.428763
													2179.5	0.56916		2179.5	0.214697		2179.5	0.573612		2179.5	0.693477			3359	0.456271	3359	0.280454	3359	0.428226
													2180	0.513994		2180	0.208633		2180	0.604852		2180	0.72511			3360	0.42302	3360	0.269324	3360	0.470118
													2180.5	0.474076		2180.5	0.212025		2180.5	0.626565		2180.5	0.763201			3361	0.373762	3361	0.25792	3361	0.548013
													2181	0.441604		2181	0.230576		2181	0.64152		2181	0.815105			3362	0.327723	3362	0.270918	3362	0.633746
													2181.5	0.468245		2181.5	0.265468		2181.5	0.618921		2181.5	0.82896			3363	0.300743	3363	0.307669	3363	0.670744
													2182	0.503498		2182	0.302055		2182	0.603024		2182	0.833252			3364	0.299257	3364	0.343516	3364	0.633746
													2182.5	0.505382		2182.5	0.336588		2182.5	0.550681		2182.5	0.83411			3365	0.324175	3365	0.34386	3365	0.549306
													2183	0.501076		2183	0.355498		2183	0.533732		2183	0.796837			3366	0.362624	3366	0.298794	3366	0.47712
													2183.5	0.515743		2183.5	0.362898		2183.5	0.527418		2183.5	0.758583			3367	0.396782	3367	0.226411	3367	0.44778
													2184	0.511302		2184	0.363207		2184	0.53628		2184	0.721677			3368	0.408828	3368	0.165001	3368	0.433895
													2184.5	0.549516		2184.5	0.355704		2184.5	0.566633		2184.5	0.692251			3369	0.395792	3369	0.146015	3369	0.396121
													2185	0.598762		2185	0.343371		2185	0.574942		2185	0.684404			3370	0.367244	3370	0.171578	3370	0.334179
													2185.5	0.635091		2185.5	0.33258		2185.5	0.563642		2185.5	0.717835			3371	0.334158	3371	0.216573	3371	0.285563
													2186	0.644779		2186	0.309661		2186	0.550017		2186	0.777097			3372	0.307426	3372	0.249447	3372	0.291631
													2186.5	0.64451		2186.5	0.293011		2186.5	0.534729		2186.5	0.856057			3373	0.293812	3373	0.260793	3373	0.349038
													2187	0.607912		2187	0.276773		2187	0.520106		2187	0.92717			3374	0.299505	3374	0.262804	3374	0.420369
													2187.5	0.582078		2187.5	0.269579		2187.5	0.563642		2187.5	0.930358			3375	0.322772	3375	0.269884	3375	0.455915
													2188	0.577234		2188	0.277903		2188	0.591891		2188	0.924718			3376	0.35231	3376	0.285021	3376	0.434273
													2188.5	0.565393		2188.5	0.297636		2188.5	0.605517		2188.5	0.895292			3377	0.381931	3377	0.308574	3377	0.371535
													2189	0.571313		2189	0.314491		2189	0.60452		2189	0.871996			3378	0.406188	3378	0.338058	3378	0.308618
													2189.5	0.577772		2189.5	0.338266		2189.5	0.562867		2189.5	0.854749			3379	0.426485	3379	0.362947	3379	0.276772
													2190	0.575619		2190	0.349743		2190	0.506481		2190	0.878045			3380	0.45	3380	0.366897	3380	0.28067
													2190.5	0.543595		2190.5	0.347037		2190.5	0.485876		2190.5	0.88532			3381	0.473597	3381	0.343185	3381	0.297877
													2191	0.534894		2191	0.335457		2191	0.503888		2191	0.874448			3382	0.491832	3382	0.304567	3382	0.300104
													2191.5	0.511482		2191.5	0.323056		2191.5	0.532735		2191.5	0.85949			3383	0.497277	3383	0.269711	3383	0.278223
													2192	0.490043		2192	0.303392		2192	0.605351		2192	0.834846			3384	0.490842	3384	0.251099	3384	0.253379
													2192.5	0.478471		2192.5	0.275899		2192.5	0.661017		2192.5	0.822339			3385	0.47665	3385	0.251774	3385	0.256363
													2193	0.479413		2193	0.251696		2193	0.694084		2193	0.823075			3386	0.464604	3386	0.27188	3386	0.303387
													2193.5	0.507858		2193.5	0.23335		2193.5	0.697574		2193.5	0.859122			3387	0.454827	3387	0.308301	3387	0.377025
													2194	0.518434		2194	0.212487		2194	0.642905		2194	0.901054			3388	0.446535	3388	0.345153	3388	0.444279
													2194.5	0.534715		2194.5	0.218243		2194.5	0.572117		2194.5	0.956964			3389	0.437129	3389	0.365072	3389	0.478194
													2195	0.598942		2195	0.246917		2195	0.529079		2195	0.999019			3390	0.434819	3390	0.355867	3390	0.480461
													2195.5	0.67761		2195.5	0.282374		2195.5	0.510302		2195.5	1.02146			3391	0.446782	3391	0.325291	3391	0.466895
													2196	0.717304		2196	0.327595		2196	0.530243		2196	1.02967			3392	0.467574	3392	0.291972	3392	0.448486
													2196.5	0.783728		2196.5	0.365159		2196.5	0.575607		2196.5	1.00699			3393	0.487376	3393	0.274063	3393	0.430434
													2197	0.830059		2197	0.387102		2197	0.616484		2197	0.968489			3394	0.496865	3394	0.275025	3394	0.410562
													2197.5	0.801265		2197.5	0.385303		2197.5	0.58458		2197.5	0.929255			3395	0.498267	3395	0.285408	3395	0.389776
													2198	0.73493		2198	0.37148		2198	0.520328		2198	0.873222			3396	0.489356	3396	0.29427	3396	0.367955
													2198.5	0.668057		2198.5	0.340031		2198.5	0.455467		2198.5	0.817925			3397	0.473267	3397	0.293623	3397	0.357293
													2199	0.584634		2199	0.314491		2199	0.391492		2199	0.798676			3398	0.455116	3398	0.28347	3398	0.364772
													2199.5	0.525655		2199.5	0.28407		2199.5	0.38551		2199.5	0.813144			3399	0.446287	3399	0.267614	3399	0.379273
													2200	0.519914		2200	0.261521		2200	0.432203		2200	0.802109			3400	0.444307	3400	0.251293	3400	0.365966
													2200.5	0.554539		2200.5	0.254471		2200.5	0.454747		2200.5	0.83178			3401	0.441089	3401	0.238259	3401	0.305595
													2201	0.614191		2201	0.255464		2201	0.487205		2201	0.820582			3402	0.423267	3402	0.233089	3402	0.22209
													2201.5	0.668192		2201.5	0.250051		2201.5	0.4851		2201.5	0.802681			3403	0.399505	3403	0.239538	3403	0.170521
													2202	0.712056		2202	0.257657		2202	0.489864		2202	0.783718			3404	0.388366	3404	0.252219	3404	0.189547
													2202.5	0.690797		2202.5	0.255087		2202.5	0.524593		2202.5	0.771457			3405	0.411551	3405	0.257059	3405	0.263703
													2203	0.655723		2203	0.238849		2203	0.58746		2203	0.753065			3406	0.467987	3406	0.248126	3406	0.341618
													2203.5	0.651238		2203.5	0.226002		2203.5	0.66999		2203.5	0.759441			3407	0.521535	3407	0.237053	3407	0.374221
													2204	0.64155		2204	0.213361		2204	0.735793		2204	0.752575			3408	0.530775	3408	0.246647	3408	0.361788
													2204.5	0.657158		2204.5	0.205447		2204.5	0.757062		2204.5	0.761893			3409	0.484076	3409	0.28212	3409	0.33577
													2205	0.71071		2205	0.208736		2205	0.757727		2205	0.777587			3410	0.40396	3410	0.329384	3410	0.341519
													2205.5	0.728741		2205.5	0.221994		2205.5	0.735793		2205.5	0.82001			3411	0.329455	3411	0.366092	3411	0.398548
													2206	0.689182		2206	0.242035		2206	0.671984		2206	0.85434			3412	0.297112	3412	0.38156	3412	0.486827
													2206.5	0.665501		2206.5	0.262487		2206.5	0.627451		2206.5	0.896763			3413	0.304208	3413	0.383915	3413	0.555512
													2207	0.613294		2207	0.266598		2207	0.568295		2207	0.933301			3414	0.337129	3414	0.387247	3414	0.56697
													2207.5	0.537137		2207.5	0.27715		2207.5	0.492633		2207.5	0.964934			3415	0.389439	3415	0.405113	3415	0.530608
													2208	0.478741		2208	0.277869		2208	0.4481		2208	0.986431			3416	0.457921	3416	0.434008	3416	0.471351
													2208.5	0.445371		2208.5	0.274152		2208.5	0.388501		2208.5	0.987003			3417	0.52599	3417	0.460577	3417	0.41092
													2209	0.416667		2209	0.271429		2209	0.342805		2209	0.961942			3418	0.563779	3418	0.45871	3418	0.350947
													2209.5	0.423574		2209.5	0.265159		2209.5	0.354437		2209.5	0.883154			3419	0.546947	3419	0.418311	3419	0.302491
													2210	0.45775		2210	0.246968		2210	0.388667		2210	0.781756			3420	0.480033	3420	0.341692	3420	0.286459
													2210.5	0.502063		2210.5	0.228571		2210.5	0.422233		2210.5	0.682197			3421	0.395792	3421	0.259759	3421	0.310368
													2211	0.549336		2211	0.211751		2211	0.518555		2211	0.638221			3422	0.325165	3422	0.204897	3422	0.351842
													2211.5	0.599569		2211.5	0.193354		2211.5	0.600199		2211.5	0.628249			3423	0.281683	3423	0.199957	3423	0.376369
													2212	0.645318		2212	0.191161		2212	0.646062		2212	0.683178			3424	0.263201	3424	0.232831	3424	0.364056
													2212.5	0.68972		2212.5	0.20555		2212.5	0.692921		2212.5	0.785924			3425	0.258416	3425	0.278759	3425	0.323915
													2213	0.732777		2213	0.247174		2213	0.707544		2213	0.865866			3426	0.260891	3426	0.306664	3426	0.281983
													2213.5	0.743541		2213.5	0.297533		2213.5	0.68428		2213.5	0.879598			3427	0.263614	3427	0.299698	3427	0.26979
													2214	0.755831		2214	0.356115		2214	0.662346		2214	0.886464			3428	0.258498	3428	0.253468	3428	0.289482
													2214.5	0.757535		2214.5	0.40048		2214.5	0.657583		2214.5	0.860961			3429	0.244282	3429	0.181129	3429	0.318246
													2215	0.766146		2215	0.420761		2215	0.650382		2215	0.827612			3430	0.23354	3430	0.118828	3430	0.322065
													2215.5	0.750673		2215.5	0.408016		2215.5	0.66434		2215.5	0.862678			3431	0.241287	3431	0.100115	3431	0.297956
													2216	0.76803		2216	0.388798		2216	0.679794		2216	0.918465			3432	0.267327	3432	0.132888	3432	0.271719
													2216.5	0.740474		2216.5	0.360175		2216.5	0.68674		2216.5	0.953981			3433	0.301568	3433	0.19641	3433	0.275379
													2217	0.703714		2217	0.329805		2217	0.670655		2217	0.973271			3434	0.338614	3434	0.267299	3434	0.314009
													2217.5	0.691335		2217.5	0.317677		2217.5	0.671652		2217.5	0.971555			3435	0.383663	3435	0.326325	3435	0.36885
													2218	0.705597		2218	0.306166		2218	0.627451		2218	0.917852			3436	0.429043	3436	0.364297	3436	0.416053
													2218.5	0.72282		2218.5	0.299692		2218.5	0.585577		2218.5	0.87028			3437	0.455858	3437	0.369841	3437	0.442399
													2219	0.76812		2219	0.297396		2219	0.558879		2219	0.859408			3438	0.451898	3438	0.346173	3438	0.442488
													2219.5	0.808396		2219.5	0.30334		2219.5	0.540047		2219.5	0.862555			3439	0.437211	3439	0.305687	3439	0.419872
													2220	0.8162		2220	0.305293		2220	0.520771		2220	0.830677			3440	0.438119	3440	0.2729	3440	0.382814
													2220.5	0.801803		2220.5	0.310791		2220.5	0.559156		2220.5	0.831903			3441	0.462129	3441	0.26187	3441	0.347367
													2221	0.761302		2221	0.308256		2221	0.596765		2221	0.80497			3442	0.492079	3442	0.269065	3442	0.325009
													2221.5	0.725511		2221.5	0.300411		2221.5	0.608508		2221.5	0.777587			3443	0.510726	3443	0.273862	3443	0.32473
													2222	0.701561		2222	0.288078		2222	0.602193		2222	0.7641			3444	0.51802	3444	0.267471	3444	0.346193
													2222.5	0.687567		2222.5	0.285817		2222.5	0.580259		2222.5	0.77538			3445	0.517327	3445	0.264383	3445	0.374061
													2223	0.681198		2223	0.283289		2223	0.517226		2223	0.745545			3446	0.511716	3446	0.286644	3446	0.386752
													2223.5	0.71542		2223.5	0.275951		2223.5	0.453639		2223.5	0.725969			3447	0.49703	3447	0.330375	3447	0.371654
													2224	0.753767		2224	0.27261		2224	0.433034		2224	0.694949			3448	0.47995	3448	0.367816	3448	0.340445
													2224.5	0.778525		2224.5	0.274409		2224.5	0.458624		2224.5	0.678887			3449	0.469307	3449	0.380138	3449	0.320036
													2225	0.790366		2225	0.283042		2225	0.496067		2225	0.678764			3450	0.470132	3450	0.385868	3450	0.34122
													2225.5	0.805705		2225.5	0.303803		2225.5	0.572615		2225.5	0.70206			3451	0.477558	3451	0.431998	3451	0.436143
													2226	0.797901		2226	0.342754		2226	0.6557		2226	0.710397			3452	0.489769	3452	0.531237	3452	0.612064
													2226.5	0.768568		2226.5	0.367043		2226.5	0.682508		2226.5	0.720288			3453	0.510891	3453	0.652879	3453	0.836442
													2227	0.757939		2227	0.379394		2227	0.648887		2227	0.713769			3454	0.541584	3454	0.733305	3454	1.0268
													2227.5	0.758208		2227.5	0.386485		2227.5	0.595381		2227.5	0.680235			3455	0.569307	3455	0.742927	3455	1.11612
													2228	0.743631		2228	0.387461		2228	0.512241		2228	0.662661			3456	0.584076	3456	0.694097	3456	1.07972
													2228.5	0.696717		2228.5	0.386845		2228.5	0.417747		2228.5	0.680481			3457	0.589356	3457	0.624731	3457	0.954796
													2229	0.656082		2229	0.396095		2229	0.382851		2229	0.700589			3458	0.597772	3458	0.549332	3458	0.804416
													2229.5	0.630786		2229.5	0.408016		2229.5	0.399136		2229.5	0.717754			3459	0.600743	3459	0.473072	3459	0.673131
													2230	0.60226		2230	0.40298		2230	0.442007		2230	0.759318			3460	0.579703	3460	0.406492	3460	0.580655
													2230.5	0.618945		2230.5	0.38705		2230.5	0.514457		2230.5	0.761157			3461	0.524257	3461	0.373244	3461	0.535879
													2231	0.670793		2231	0.371223		2231	0.589897		2231	0.724456			3462	0.455693	3462	0.378156	3462	0.532001
													2231.5	0.700484		2231.5	0.354573		2231.5	0.650715		2231.5	0.688328			3463	0.399423	3463	0.401738	3463	0.569377
													2232	0.698601		2232	0.342035		2232	0.662014		2232	0.683178			3464	0.37863	3464	0.410742	3464	0.630961
													2232.5	0.665231		2232.5	0.344296		2232.5	0.635095		2232.5	0.672225			3465	0.386056	3465	0.394212	3465	0.690437
													2233	0.59634		2233	0.352158		2233	0.577268		2233	0.680971			3466	0.410478	3466	0.362703	3466	0.730021
													2233.5	0.553418		2233.5	0.347071		2233.5	0.515287		2233.5	0.723762			3467	0.443729	3467	0.339351	3467	0.752101
													2234	0.541981		2234	0.34409		2234	0.469259		2234	0.779304			3468	0.490347	3468	0.33059	3468	0.766423
													2234.5	0.573735		2234.5	0.327646		2234.5	0.451313		2234.5	0.788131			3469	0.543812	3469	0.327675	3469	0.776369
													2235	0.635091		2235	0.305447		2235	0.493852		2235	0.810937			3470	0.590512	3470	0.313012	3470	0.771396
													2235.5	0.708288		2235.5	0.285817		2235.5	0.557328		2235.5	0.826631			3471	0.614522	3471	0.283649	3471	0.748123
													2236	0.721206		2236	0.281012		2236	0.611831		2236	0.819642			3472	0.616832	3472	0.256929	3472	0.696405
													2236.5	0.707302		2236.5	0.283316		2236.5	0.670322		2236.5	0.787314			3473	0.607508	3473	0.261137	3473	0.619822
													2237	0.688105		2237	0.30483		2237	0.671652		2237	0.769004			3474	0.595957	3474	0.309249	3474	0.528599
													2237.5	0.64747		2237.5	0.340391		2237.5	0.627451		2237.5	0.735655			3475	0.582013	3475	0.383412	3475	0.460351
													2238	0.619349		2238	0.369579		2238	0.581256		2238	0.685998			3476	0.563119	3476	0.435014	3476	0.460451
													2238.5	0.630517		2238.5	0.39481		2238.5	0.531572		2238.5	0.62359			3477	0.537624	3477	0.428134	3477	0.548908
													2239	0.652045		2239	0.410997		2239	0.494073		2239	0.591712			3478	0.509653	3478	0.366638	3478	0.681088
													2239.5	0.671152		2239.5	0.414183		2239.5	0.506813		2239.5	0.577734			3479	0.491997	3479	0.301235	3479	0.78174
													2240	0.702279		2240	0.406612		2240	0.506038		2240	0.596126			3480	0.493647	3480	0.287161	3480	0.785917
													2240.5	0.71246		2240.5	0.39591		2240.5	0.483383		2240.5	0.622609			3481	0.508911	3481	0.332874	3481	0.698195
													2241	0.749462		2241	0.377972		2241	0.440124		2241	0.652526			3482	0.511634	3482	0.395002	3482	0.566433
													2241.5	0.772605		2241.5	0.363001		2241.5	0.412097		2241.5	0.663806			3483	0.476733	3483	0.423481	3483	0.465284
													2242	0.781755		2242	0.343063		2242	0.378531		2242	0.657675			3484	0.412624	3484	0.408315	3484	0.441932
													2242.5	0.802879		2242.5	0.324203		2242.5	0.371718		2242.5	0.656572			3485	0.358416	3485	0.374149	3485	0.496196
													2243	0.803283		2243	0.311665		2243	0.402792		2243	0.679377			3486	0.355858	3486	0.345225	3486	0.574728
													2243.5	0.761572		2243.5	0.30185		2243.5	0.463277		2243.5	0.701815			3487	0.404125	3487	0.317177	3487	0.615247
													2244	0.780947		2244	0.287359		2244	0.535061		2244	0.715302			3488	0.459983	3488	0.28258	3488	0.586762
													2244.5	0.81342		2244.5	0.276739		2244.5	0.601529		2244.5	0.715302			3489	0.485148	3489	0.245799	3489	0.503178
													2245	0.84782		2245	0.282425		2245	0.683117		2245	0.671408			3490	0.473267	3490	0.223007	3490	0.406007
													2245.5	0.924381		2245.5	0.27554		2245.5	0.758724		2245.5	0.669446			3491	0.443482	3491	0.219905	3491	0.332906
													2246	0.971475		2246	0.28962		2246	0.819874		2246	0.688328			3492	0.406848	3492	0.236119	3492	0.303983
													2246.5	0.95784		2246.5	0.312059		2246.5	0.875928		2246.5	0.749223			3493	0.37401	3493	0.266092	3493	0.317529
													2247	0.927207		2247	0.324666		2247	0.926221		2247	0.824914			3494	0.353713	3494	0.30586	3494	0.355781
													2247.5	0.876839		2247.5	0.332306		2247.5	0.933865		2247.5	0.913389			3495	0.356683	3495	0.339767	3495	0.40002
													2248	0.800054		2248	0.346454		2248	0.929212		2248	0.911967			3496	0.370627	3496	0.352621	3496	0.432145
													2248.5	0.761123		2248.5	0.346831		2248.5	0.886895		2248.5	0.883848			3497	0.383581	3497	0.334683	3497	0.450564
													2249	0.746367		2249	0.342652		2249	0.829678		2249	0.808607			3498	0.38354	3498	0.29529	3498	0.461744
[truncated: 11,502 more rows]

## Sheet: fig 5
Figure 5		Fig 5a: clearance of native TTR and TTR/IIc	Time (min)	C1 TTR ug/ml	C2	C3		Mean ug/ml	SD	T1 TTR (ug/ml)	T2	T3		Mean TTR ug/ml	SD			Vol ml	TTR control cpm	TTR/IIc cpm
		in mice	5	71.5	72.7	62.8		69	5.40278	71.5	67.2	66.1		68.2667	2.85365		Fig 5b 125I in serum at 60minfrom clearance study	10	0	0
		Time vs plasma TTR (ug/ml)	30	60.6	60.6	55.1		58.7667	3.17543	61.7	58.4	57.3		59.1333	2.28983		B/g subtracted and recorded as 1 sf only	10.25	0	0
		3 controls (TTR only, C) and 3 treated (TTR/IIe, T)	60	48.6	50.8	46.4		48.6	2.2	53	50.8	48.6		50.8	2.2			10.5	0	0
			180	35.4	28.9	24.5		29.6	5.48361	33.3	28.9	33.3		31.8333	2.54034			10.75	0	0
																		11	0	0
																		11.25	0	0
			Single exponential decay model (GraphPad Prism)							Single exponential decay model (GraphPad Prism)								11.5	0	0
			T1/2 (min)	68.7						T1/2 (min)	82.2							11.75	0	7
			95% CI (min)	38.6-312.8						95% CI (min)	52.0-196.3							12	0	10
			Co (ug/ml)	71.6						Co (ug/ml)	70.3							12.25	0	14
																		12.5	0	16
																		12.75	0	15
																		13	5	16
																		13.25	7	19.8
																		13.5	10	19.8
																		13.75	11	15
																		14	14	15
																		14.25	15	15
																		14.5	15	10
																		14.75	8	5
																		15	4	4
																		15.25	0	0
																		15.5	0	0
																		15.75	0	0
																		16	0	0
																		16.25	0	0
																		16.5	0	0
																		16.75	0	0
																		17	0	0
																		17.25	0	0
																		17.5	0	0
																		17.75	0	0
																		18	0	0
																		18.25	0	0
																		18.5	0	0
																		18.75	0	0
																		19	0	0
																		19.25	0	0
																		19.5	0	0
																		19.75	0	0
																		20	0	0

## Sheet: Fig 6
Figure 6		Fig 6a: TTR + Iie gel filtration	TTR - ml	TTR A280 mAU	TTR/Iie ml	TTR/Iie A280	Re-run of dodecamer fraction				Fig 6b, c d: MS and MSMS of dodecamer	m/z	(b)	m/z	©	m/z	(d)
		(and re-run of dodecamer)	0	0	0	0.056	(inset in figure)	0	0			2500	0.273876	1000	0.3254	1000	0.986078
		Volume (ml) vs A280 (mAU)	0.0299968	-0.022	0.0366567	-0.007		0.0400035	-0.052			2501	0.266113	1001	0.3254	1001	0.986078
			0.0599936	-0.021	0.0733133	0.039		0.0800069	0.01			2502	0.259975	1002	0.315794	1002	0.950336
			0.0899905	-0.01	0.10997	-0.02		0.12001	0.028			2503	0.253836	1003	0.306103	1003	0.918131
			0.119987	0.007	0.146627	-0.032		0.160014	0.038			2504	0.247277	1004	0.295977	1004	0.884344
			0.149984	0.035	0.183283	-0.033		0.200017	0.063			2505	0.243365	1005	0.285472	1005	0.850893
			0.179981	0.112	0.21994	-0.019		0.240021	0.037			2506	0.249413	1006	0.274738	1006	0.818351
			0.209978	0.156	0.256597	-0.012		0.280024	0.004			2507	0.270626	1007	0.2641	1007	0.786819
			0.239975	0.168	0.293253	-0.009		0.320028	0.073			2508	0.302582	1008	0.253386	1008	0.75546
			0.269971	0.098	0.32991	-0.07		0.360031	0.006			2509	0.334537	1009	0.242975	1009	0.724436
			0.299968	0.099	0.366567	-0.024		0.400035	0.01			2510	0.353253	1010	0.232868	1010	0.695048
			0.329965	0.074	0.403223	-0.041		0.440038	0.02			2511	0.353584	1011	0.223348	1011	0.667041
			0.359962	0.047	0.43988	-0.078		0.480042	-0.004			2512	0.340224	1012	0.214549	1012	0.636808
			0.389959	0.054	0.476537	-0.073		0.520045	0.061			2513	0.322742	1013	0.206604	1013	0.607732
			0.419956	0.019	0.513193	-0.022		0.560048	0.169			2514	0.309262	1014	0.200024	1014	0.580674
			0.449952	0.064	0.54985	-0.038		0.600052	0.623			2515	0.30204	1015	0.194581	1015	0.555893
			0.479949	0.103	0.586507	0.003		0.640055	1.338			2516	0.298249	1016	0.190542	1016	0.534202
			0.509946	0.06	0.623163	-0.014		0.680059	1.696			2517	0.295541	1017	0.187826	1017	0.51626
			0.539943	0.038	0.65982	-0.022		0.720062	1.818			2518	0.293916	1018	0.186302	1018	0.502189
			0.56994	0.183	0.696476	-0.057		0.760066	1.896			2519	0.293555	1019	0.186051	1019	0.492867
			0.599936	0.462	0.733133	-0.089		0.800069	1.714			2520	0.293916	1020	0.18678	1020	0.488885
			0.629933	0.882	0.76979	-0.057		0.840073	1.641			2521	0.29205	1021	0.188456	1021	0.490905
			0.65993	1.617	0.806446	-0.033		0.880076	1.459			2522	0.286093	1022	0.190868	1022	0.49917
			0.689927	2.233	0.843103	-0.062		0.92008	1.305			2523	0.278751	1023	0.194221	1023	0.51341
			0.719924	2.534	0.87976	-0.075		0.960083	1.082			2524	0.276133	1024	0.198408	1024	0.533731
			0.749921	2.654	0.916416	-0.036		1.00009	0.936			2525	0.282181	1025	0.203209	1025	0.559846
			0.779917	2.774	0.953073	-0.066		1.04009	0.895			2526	0.294187	1026	0.20883	1026	0.591062
			0.809914	2.799	0.98973	-0.045		1.08009	0.784			2527	0.303845	1027	0.214982	1027	0.627729
			0.839911	2.759	1.02639	-0.029		1.1201	0.684			2528	0.302853	1028	0.221429	1028	0.671414
			0.869908	2.673	1.06304	-0.047		1.1601	0.577			2529	0.292472	1029	0.228036	1029	0.716433
			0.899905	2.434	1.0997	-0.066		1.2001	0.54			2530	0.280376	1030	0.233763	1030	0.765039
			0.929901	2.2	1.13636	-0.027		1.24011	0.46			2531	0.278811	1031	0.240483	1031	0.815837
			0.959898	2.07	1.17301	-0.043		1.28011	0.439			2532	0.296323	1032	0.246445	1032	0.86788
			0.989895	1.894	1.20967	-0.039		1.32011	0.366			2533	0.328098	1033	0.252021	1033	0.920354
			1.01989	1.737	1.24633	-0.058		1.36012	0.342			2534	0.360775	1034	0.257186	1034	0.972995
			1.04989	1.558	1.28298	-0.012		1.40012	0.301			2535	0.37937	1035	0.261745	1035	1.02395
			1.07989	1.44	1.31964	-0.005		1.44012	0.268			2536	0.378047	1036	0.26575	1036	1.07357
			1.10988	1.265	1.3563	-0.023		1.48013	0.257			2537	0.36234	1037	0.269133	1037	1.11011
			1.13988	1.192	1.39295	-0.038		1.52013	0.341			2538	0.342661	1038	0.27178	1038	1.14596
			1.16988	1.093	1.42961	-0.02		1.56013	0.277			2539	0.33219	1039	0.273582	1039	1.18533
			1.19987	1.01	1.46627	-0.003		1.60014	0.264			2540	0.336643	1040	0.274416	1040	1.21967
			1.22987	0.902	1.50292	-0.043		1.64014	0.268			2541	0.353132	1041	0.27414	1041	1.2468
			1.25987	0.795	1.53958	-0.069		1.68015	0.223			2542	0.375429	1042	0.272706	1042	1.2725
			1.28986	0.778	1.57624	-0.003		1.72015	0.187			2543	0.396191	1043	0.27035	1043	1.29437
			1.31986	0.74	1.61289	-0.034		1.76015	0.156			2544	0.413011	1044	0.266448	1044	1.31422
			1.34986	0.652	1.64955	-0.04		1.80016	0.203			2545	0.423723	1045	0.261407	1045	1.32744
			1.37985	0.569	1.68621	-0.016		1.84016	0.198			2546	0.426611	1046	0.255354	1046	1.33706
			1.40985	0.571	1.72286	-0.005		1.88016	0.143			2547	0.424264	1047	0.248418	1047	1.34455
			1.43985	0.45	1.75952	0.01		1.92017	0.138			2548	0.420714	1048	0.240745	1048	1.34936
			1.46984	0.455	1.79618	0.007		1.96017	0.125			2549	0.421647	1049	0.232349	1049	1.3515
			1.49984	0.417	1.83283	-0.057		2.00017	0.113			2550	0.430463	1050	0.223898	1050	1.35237
			1.52984	0.396	1.86949	-0.044		2.04018	0.169			2551	0.443762	1051	0.214132	1051	1.35097
			1.55983	0.391	1.90615	0.012		2.08018	0.177			2552	0.451345	1052	0.203949	1052	1.34865
			1.58983	0.353	1.9428	-0.075		2.12018	0.121			2553	0.444424	1053	0.193235	1053	1.34513
			1.61983	0.304	1.97946	-0.089		2.16019	0.102			2554	0.421015	1054	0.182991	1054	1.34161
			1.64983	0.265	2.01612	0.024		2.20019	0.199			2555	0.384064	1055	0.171878	1055	1.33812
			1.67982	0.3	2.05277	0.006		2.24019	0.14			2556	0.347897	1056	0.16088	1056	1.33667
			1.70982	0.293	2.08943	0.014		2.2802	0.121			2557	0.324186	1057	0.150143	1057	1.33667
			1.73982	0.228	2.12609	-0.018		2.3202	0.147			2558	0.31531	1058	0.139823	1058	1.33913
			1.76981	0.237	2.16274	-0.027		2.3602	0.113			2559	0.321719	1059	0.130254	1059	1.34327
			1.79981	0.215	2.1994	0.025		2.40021	0.115			2560	0.33887	1060	0.121482	1060	1.34968
			1.82981	0.183	2.23606	-0.01		2.44021	0.084			2561	0.361798	1061	0.113633	1061	1.35935
			1.8598	0.176	2.27271	-0.022		2.48021	0.101			2562	0.386442	1062	0.106711	1062	1.37522
			1.8898	0.22	2.30937	-0.073		2.52022	0.126			2563	0.410182	1063	0.10073	1063	1.3906
			1.9198	0.27	2.34603	-0.035		2.56022	0.083			2564	0.429319	1064	0.0956578	1064	1.40879
			1.94979	0.242	2.38268	-0.058		2.60022	0.1			2565	0.441325	1065	0.0915921	1065	1.42966
			1.97979	0.179	2.41934	-0.019		2.64023	0.112			2566	0.447433	1066	0.088558	1066	1.45295
			2.00979	0.135	2.456	-0.004		2.68023	0.072			2567	0.449901	1067	0.0865631	1067	1.48097
			2.03978	0.173	2.49265	0.072		2.72024	0.031			2568	0.449058	1068	0.0856415	1068	1.50971
			2.06978	0.193	2.52931	0.022		2.76024	0.06			2569	0.444665	1069	0.0858311	1069	1.54139
			2.09978	0.137	2.56597	0.059		2.80024	0.079			2570	0.43618	1070	0.0870637	1070	1.57573
			2.12977	0.148	2.60262	-0.007		2.84025	0.056			2571	0.42282	1071	0.0892027	1071	1.61238
			2.15977	0.166	2.63928	0.027		2.88025	0.091			2572	0.406211	1072	0.0923226	1072	1.64942
			2.18977	0.187	2.67594	0.016		2.92025	0.098			2573	0.388879	1073	0.0962662	1073	1.68728
			2.21976	0.153	2.71259	0.02		2.96026	0.1			2574	0.372811	1074	0.100897	1074	1.72305
			2.24976	0.124	2.74925	0.021		3.00026	0.132			2575	0.359572	1075	0.105945	1075	1.75729
			2.27976	0.079	2.78591	0.018		3.04026	0.103			2576	0.350003	1076	0.110036	1076	1.7895
			2.30976	0.099	2.82256	0.024		3.08027	0.118			2577	0.342661	1077	0.116039	1077	1.8196
			2.33975	0.085	2.85922	-0.031		3.12027	0.125			2578	0.337064	1078	0.122358	1078	1.84081
			2.36975	0.122	2.89588	-0.001		3.16027	0.104			2579	0.331648	1079	0.12898	1079	1.85239
			2.39975	0.125	2.93253	0.005		3.20028	0.076			2580	0.326413	1080	0.135807	1080	1.85789
			2.42974	0.114	2.96919	-0.02		3.24028	0.124			2581	0.321177	1081	0.142747	1081	1.85681
			2.45974	0.116	3.00585	0		3.28028	0.102			2582	0.317025	1082	0.149574	1082	1.84829
			2.48974	0.095	3.0425	-0.004		3.32029	0.169			2583	0.313595	1083	0.156302	1083	1.8318
			2.51973	0.091	3.07916	0.005		3.36029	0.123			2584	0.311067	1084	0.162841	1084	1.80853
			2.54973	0.075	3.11582	0.004		3.40029	0.135			2585	0.309442	1085	0.168905	1085	1.77831
			2.57973	0.052	3.15247	0.01		3.4403	0.122			2586	0.310405	1086	0.174378	1086	1.73009
			2.60972	0.101	3.18913	0.018		3.4803	0.133			2587	0.316483	1087	0.179153	1087	1.67773
			2.63972	0.077	3.22579	0.077		3.5203	0.152			2588	0.327917	1088	0.183146	1088	1.62309
			2.66972	0.046	3.26244	0.053		3.56031	0.124			2589	0.343564	1089	0.18629	1089	1.56413
			2.69971	0.08	3.2991	0.015		3.60031	0.136			2590	0.35909	1090	0.188551	1090	1.49628
			2.72971	0.061	3.33576	0.076		3.64031	0.137			2591	0.373353	1091	0.189863	1091	1.43129
			2.75971	0.06	3.37241	0.015		3.68032	0.095			2592	0.384636	1092	0.190239	1092	1.3661
			2.7897	0.084	3.40907	0.003		3.72032	0.076			2593	0.391406	1093	0.189476	1093	1.30285
			2.8197	0.09	3.44573	0.017		3.76033	0.141			2594	0.393753	1094	0.187936	1094	1.24186
			2.8497	0.067	3.48238	0.064		3.80033	0.116			2595	0.391948	1095	0.185505	1095	1.18311
			2.87969	0.084	3.51904	0.072		3.84033	0.102			2596	0.38581	1096	0.18172	1096	1.12758
			2.90969	0.08	3.5557	0.028		3.88034	0.12			2597	0.37937	1097	0.176797	1097	1.07624
			2.93969	0.092	3.59235	0.005		3.92034	0.117			2598	0.374436	1098	0.170964	1098	1.02849
			2.96969	0.048	3.62901	0.049		3.96034	0.102			2599	0.370464	1099	0.164168	1099	0.984813
			2.99968	0.094	3.66567	0.053		4.00035	0.099			2600	0.365951	1100	0.157208	1100	0.946344
			3.02968	0.095	3.70232	0.035		4.04035	0.07			2601	0.357375	1101	0.148906	1101	0.912792
			3.05968	0.061	3.73898	0.05		4.08035	0.056			2602	0.34573	1102	0.140039	1102	0.884582
			3.08967	0.064	3.77564	0.043		4.12036	0.094			2603	0.333815	1103	0.130823	1103	0.861973
			3.11967	0.041	3.81229	0.047		4.16036	0.091			2604	0.323404	1104	0.121383	1104	0.844975
			3.14967	0.047	3.84895	0.009		4.20036	0.048			2605	0.315761	1105	0.111908	1105	0.833347
			3.17966	0.087	3.88561	0.036		4.24037	0.015			2606	0.308479	1106	0.102547	1106	0.826147
			3.20966	0.055	3.92226	0.042		4.28037	0.057			2607	0.299934	1107	0.0934232	1107	0.823594
			3.23966	0.048	3.95892	0.01		4.32037	0.009			2608	0.29193	1108	0.0846607	1108	0.824456
			3.26965	0.048	3.99558	-0.01		4.36038	0.097			2609	0.287236	1109	0.0764068	1109	0.827337
			3.29965	0.032	4.03223	0.03		4.40038	0.089			2610	0.287417	1110	0.0687733	1110	0.83156
			3.32965	0.017	4.06889	0.091		4.44038	0.115			2611	0.29211	1111	0.0618942	1111	0.838244
			3.35964	-0.025	4.10555	0.099		4.48039	0.064			2612	0.296985	1112	0.0559072	1112	0.846719
			3.38964	0.015	4.1422	0.055		4.52039	0.117			2613	0.298429	1113	0.0509389	1113	0.857159
			3.41964	0.034	4.17886	0.074		4.56039	0.124			2614	0.297707	1114	0.0470059	1114	0.869866
			3.44963	0.02	4.21552	0.088		4.6004	0.113			2615	0.295541	1115	0.0441235	1115	0.885073
			3.47963	0.046	4.25217	0.073		4.6404	0.083			2616	0.294999	1116	0.0423372	1116	0.902772
			3.50963	0.076	4.28883	0.092		4.6804	0.113			2617	0.296263	1117	0.0417114	1117	0.923262
			3.53962	0.038	4.32549	0.107		4.72041	0.09			2618	0.296383	1118	0.0417114	1118	0.945551
			3.56962	0.028	4.36214	0.084		4.76041	0.117			2619	0.293555	1119	0.0417114	1119	0.969373
			3.59962	0.051	4.3988	0.08		4.80042	0.098			2620	0.285792	1120	0.0417114	1120	0.99494
			3.62962	0.07	4.43546	0.05		4.84042	0.099			2621	0.272673	1121	0.0417114	1121	1.02138
			3.65961	0.028	4.47211	0.027		4.88042	0.102			2622	0.256364	1122	0.0423493	1122	1.04843
			3.68961	0.035	4.50877	0.044		4.92043	0.077			2623	0.239754	1123	0.0441155	1123	1.0749
			3.71961	0.024	4.54543	0.074		4.96043	0.089			2624	0.227719	1124	0.0468565	1124	1.1008
			3.7496	0.019	4.58208	0.025		5.00043	0.112			2625	0.224048	1125	0.0504447	1125	1.12749
			3.7796	0.032	4.61874	0.062		5.04044	0.174			2626	0.230306	1126	0.0547641	1126	1.15638
			3.8096	0.007	4.6554	0.088		5.08044	0.107			2627	0.242643	1127	0.0596972	1127	1.18604
			3.83959	0.016	4.69205	0.082		5.12044	0.151			2628	0.257507	1128	0.0651169	1128	1.2169
			3.86959	0.044	4.72871	0.125		5.16045	0.096			2629	0.268641	1129	0.0709116	1129	1.24709
			3.89959	0.066	4.76537	0.065		5.20045	0.097			2630	0.27171	1130	0.076967	1130	1.27595
			3.92958	0.04	4.80202	0.109		5.24045	0.069			2631	0.266414	1131	0.0831782	1131	1.30254
			3.95958	0.068	4.83868	0.103		5.28046	0.083			2632	0.254378	1132	0.0894948	1132	1.32323
			3.98958	-0.008	4.87534	0.094		5.32046	0.111			2633	0.242703	1133	0.0956995	1133	1.34177
			4.01957	-0.02	4.91199	0.093		5.36046	0.092			2634	0.237949	1134	0.101798	1134	1.35884
			4.04957	0.072	4.94865	0.144		5.40047	0.077			2635	0.243726	1135	0.107699	1135	1.36953
			4.07957	0.031	4.98531	0.148		5.44047	0.102			2636	0.259794	1136	0.113335	1136	1.37863
			4.10956	0.012	5.02196	0.111		5.48047	0.103			2637	0.279653	1137	0.118558	1137	1.38352
			4.13956	0.008	5.05862	0.026		5.52048	0.136			2638	0.299151	1138	0.122976	1138	1.38466
			4.16956	0.01	5.09528	0.096		5.56048	0.124			2639	0.313233	1139	0.126029	1139	1.38159
			4.19956	-0.007	5.13193	0.142		5.60048	0.113			2640	0.319913	1140	0.130019	1140	1.37482
			4.22955	0.017	5.16859	0.173		5.64049	0.093			2641	0.320274	1141	0.132848	1141	1.36464
			4.25955	0.05	5.20525	0.197		5.68049	0.126			2642	0.316724	1142	0.135147	1142	1.34984
			4.28955	0.01	5.2419	0.216		5.72049	0.124			2643	0.314678	1143	0.137028	1143	1.32736
			4.31954	0.017	5.27856	0.16		5.7605	0.146			2644	0.319552	1144	0.138492	1144	1.30383
			4.34954	0.035	5.31522	0.15		5.8005	0.138			2645	0.334898	1145	0.139652	1145	1.27908
			4.37954	0.04	5.35187	0.198		5.84051	0.057			2646	0.358368	1146	0.140676	1146	1.24808
			4.40953	0.048	5.38853	0.168		5.88051	0.128			2647	0.383824	1147	0.141609	1147	1.21372
			4.43953	0.06	5.42519	0.212		5.92051	0.147			2648	0.402901	1148	0.142489	1148	1.17864
			4.46953	0.001	5.46184	0.204		5.96052	0.123			2649	0.408497	1149	0.143248	1149	1.14147
			4.49952	0.018	5.4985	0.21		6.00052	0.137			2650	0.399771	1150	0.14412	1150	1.10374
			4.52952	0.036	5.53516	0.201		6.04052	0.058			2651	0.378348	1151	0.144871	1151	1.06709
			4.55952	0.025	5.57181	0.239		6.08053	0.131			2652	0.349762	1152	0.145463	1152	1.03029
			4.58951	0.067	5.60847	0.226		6.12053	0.173			2653	0.320575	1153	0.146221	1153	0.993935
			4.61951	0.025	5.64513	0.2		6.16053	0.144			2654	0.297346	1154	0.146866	1154	0.9584
			4.64951	0.026	5.68178	0.201		6.20054	0.075			2655	0.283746	1155	0.147738	1155	0.925034
			4.6795	-0.001	5.71844	0.267		6.24054	0.11			2656	0.282181	1156	0.148675	1156	0.88979
			4.7095	0.007	5.7551	0.21		6.28054	0.13			2657	0.292231	1157	0.150029	1157	0.855295
			4.7395	0.023	5.79175	0.291		6.32055	0.105			2658	0.309984	1158	0.151546	1158	0.821979
			4.76949	0.02	5.82841	0.274		6.36055	0.119			2659	0.330023	1159	0.153241	1159	0.789897
			4.79949	0.051	5.86507	0.269		6.40055	0.118			2660	0.34579	1160	0.155138	1160	0.759751
			4.82949	-0.013	5.90172	0.223		6.44056	0.07			2661	0.352771	1161	0.157034	1161	0.731995
			4.85949	0	5.93838	0.259		6.48056	0.132			2662	0.349341	1162	0.158817	1162	0.706243
			4.88948	0.012	5.97504	0.287		6.52056	0.115			2663	0.336703	1163	0.160625	1163	0.682765
			4.91948	0.01	6.01169	0.328		6.56057	0.061			2664	0.317025	1164	0.162029	1164	0.661558
			4.94948	0.071	6.04835	0.3		6.60057	0.156			2665	0.296985	1165	0.163546	1165	0.640496
			4.97947	0.023	6.08501	0.355		6.64057	0.149			2666	0.283084	1166	0.164905	1166	0.62302
			5.00947	-0.008	6.12166	0.359		6.68058	0.128			2667	0.282301	1167	0.166163	1167	0.60723
			5.03947	-0.013	6.15832	0.345		6.72058	0.124			2668	0.298068	1168	0.16743	1168	0.593886
			5.06946	0.025	6.19497	0.373		6.76058	0.123			2669	0.327556	1169	0.168947	1169	0.583472
			5.09946	0.029	6.23163	0.358		6.80059	0.082			2670	0.363784	1170	0.170669	1170	0.57646
			5.12946	0.029	6.26829	0.36		6.84059	0.109			2671	0.39941	1171	0.172921	1171	0.573512
			5.15945	0	6.30494	0.39		6.88059	0.157			2672	0.426431	1172	0.175478	1172	0.57513
			5.18945	0.049	6.3416	0.345		6.9206	0.179			2673	0.442318	1173	0.178576	1173	0.581544
			5.21945	0	6.37826	0.385		6.9606	0.151			2674	0.445026	1174	0.182009	1174	0.593072
			5.24944	-0.007	6.41491	0.418		7.00061	0.139			2675	0.438587	1175	0.185483	1175	0.609663
			5.27944	-0.029	6.45157	0.437		7.04061	0.183			2676	0.428657	1176	0.189829	1176	0.631819
			5.30944	-0.009	6.48823	0.397		7.08061	0.152			2677	0.417584	1177	0.194592	1177	0.659792
			5.33943	0.012	6.52488	0.458		7.12062	0.187			2678	0.406812	1178	0.199796	1178	0.693208
			5.36943	0.022	6.56154	0.485		7.16062	0.182			2679	0.395017	1179	0.205785	1179	0.732891
			5.39943	-0.031	6.5982	0.489		7.20062	0.144			2680	0.379671	1180	0.212334	1180	0.778777
			5.42942	-0.058	6.63485	0.487		7.24063	0.153			2681	0.360715	1181	0.219923	1181	0.830424
			5.45942	0.004	6.67151	0.486		7.28063	0.205			2682	0.340765	1182	0.228487	1182	0.888973
			5.48942	0.028	6.70817	0.539		7.32063	0.178			2683	0.325029	1183	0.238287	1183	0.953192
			5.51942	0.042	6.74482	0.487		7.36064	0.195			2684	0.317386	1184	0.24943	1184	1.01559
			5.54941	0.055	6.78148	0.494		7.40064	0.148			2685	0.31865	1185	0.262128	1185	1.05958
			5.57941	-0.002	6.81814	0.533		7.44064	0.148			2686	0.327797	1186	0.276483	1186	1.13631
			5.60941	0.004	6.85479	0.587		7.48065	0.122			2687	0.339411	1187	0.290133	1187	1.21563
			5.6394	0.014	6.89145	0.62		7.52065	0.198			2688	0.34963	1188	0.307962	1188	1.29722
			5.6694	-0.008	6.92811	0.611		7.56065	0.197			2689	0.358187	1189	0.32994	1189	1.38006
			5.6994	-0.006	6.96476	0.66		7.60066	0.195			2690	0.365168	1190	0.352203	1190	1.46207
			5.72939	0.049	7.00142	0.625		7.64066	0.191			2691	0.373082	1191	0.377007	1191	1.5449
			5.75939	0.04	7.03808	0.606		7.68066	0.254			2692	0.381657	1192	0.409301	1192	1.62599
			5.78939	0.057	7.07473	0.648		7.72067	0.279			2693	0.38942	1193	0.440856	1193	1.7033
			5.81938	0.005	7.11139	0.649		7.76067	0.201			2694	0.393212	1194	0.476051	1194	1.77329
			5.84938	-0.009	7.14805	0.706		7.80067	0.248			2695	0.389721	1195	0.515798	1195	1.84393
			5.87938	0.011	7.1847	0.678		7.84068	0.292			2696	0.37931	1196	0.559645	1196	1.91085
			5.90937	-0.017	7.22136	0.679		7.88068	0.322			2697	0.361979	1197	0.602767	1197	1.97243
			5.93937	-0.035	7.25802	0.723		7.92068	0.366			2698	0.343564	1198	0.655007	1198	2.01862
			5.96937	0.01	7.29467	0.727		7.96069	0.438			2699	0.329843	1199	0.71198	1199	2.07144
			5.99936	0.039	7.33133	0.722		8.00069	0.502			2700	0.323885	1200	0.777149	1200	2.11597
			6.02936	0.052	7.36799	0.749		8.0407	0.479			2701	0.329422	1201	0.844278	1201	2.16689
			6.05936	0.043	7.40464	0.786		8.0807	0.638			2702	0.343203	1202	0.917423	1202	2.21058
			6.08935	0.054	7.4413	0.777		8.1207	0.634			2703	0.361798	1203	0.998365	1203	2.26326
			6.11935	0.062	7.47796	0.825		8.16071	0.683			2704	0.382741	1204	1.08792	1204	2.33655
			6.14935	0.047	7.51461	0.833		8.20071	0.764			2705	0.404044	1205	1.18793	1205	2.42982
			6.17935	0.018	7.55127	0.877		8.24071	0.799			2706	0.424355	1206	1.30144	1206	2.53453
			6.20934	0.045	7.58793	0.875		8.28072	0.866			2707	0.438707	1207	1.42906	1207	2.69134
			6.23934	0.041	7.62458	0.902		8.32072	0.955			2708	0.441776	1208	1.57299	1208	2.8967
			6.26934	0.027	7.66124	0.865		8.36072	0.98			2709	0.431125	1209	1.73684	1209	3.17225
			6.29933	-0.004	7.6979	0.91		8.40073	0.98			2710	0.408196	1210	1.92249	1210	3.50914
			6.32933	-0.025	7.73455	0.94		8.44073	1.054			2711	0.380634	1211	2.13222	1211	3.92987
			6.35933	0.014	7.77121	0.954		8.48073	1.002			2712	0.357646	1212	2.32614	1212	4.44062
			6.38932	-0.045	7.80787	0.967		8.52074	1.023			2713	0.342541	1213	2.63252	1213	5.00309
			6.41932	-0.009	7.84452	0.996		8.56074	0.984			2714	0.334116	1214	2.98313	1214	5.69306
			6.44932	0.033	7.88118	0.989		8.60074	0.958			2715	0.327315	1215	3.36096	1215	6.54133
			6.47931	0.02	7.91784	1.011		8.64075	0.949			2716	0.316363	1216	3.69679	1216	7.51047
			6.50931	0.013	7.95449	1.072		8.68075	0.901			2717	0.298249	1217	4.15957	1217	8.46641
			6.53931	0	7.99115	1.04		8.72075	0.859			2718	0.275411	1218	4.67746	1218	9.76617
			6.5693	0.003	8.02781	1.072		8.76076	0.797			2719	0.252753	1219	5.34155	1219	11.3272
			6.5993	-0.026	8.06446	1.071		8.80076	0.731			2720	0.237889	1220	5.87555	1220	12.8778
			6.6293	0	8.10112	1.119		8.84076	0.74			2721	0.237227	1221	6.43572	1221	14.5477
			6.65929	0.003	8.13778	1.109		8.88077	0.731			2722	0.249413	1222	6.98489	1222	16.3094
			6.68929	-0.023	8.17443	1.095		8.92077	0.631			2723	0.269995	1223	7.57313	1223	18.1771
			6.71929	-0.015	8.21109	1.15		8.96077	0.596			2724	0.287417	1224	8.16573	1224	20.11
			6.74928	0.01	8.24775	1.185		9.00078	0.576			2725	0.291569	1225	8.75131	1225	22.3169
			6.77928	0.001	8.2844	1.155		9.04078	0.631			2726	0.281459	1226	9.2802	1226	24.2801
			6.80928	0.035	8.32106	1.214		9.08079	0.59			2727	0.2616	1227	9.7611	1227	26.2347
			6.83928	0.052	8.35772	1.232		9.12079	0.537			2728	0.241289	1228	10.3099	1228	28.6621
			6.86927	-0.021	8.39437	1.24		9.16079	0.476			2729	0.231089	1229	10.8214	1229	30.4061
			6.89927	0.004	8.43103	1.2		9.2008	0.526			2730	0.232593	1230	11.1954	1230	31.8724
			6.92927	0.016	8.46769	1.274		9.2408	0.598			2731	0.243425	1231	11.8094	1231	34.3619
			6.95926	0.036	8.50434	1.256		9.2808	0.507			2732	0.257026	1232	12.1435	1232	35.8223
			6.98926	0.028	8.541	1.233		9.32081	0.5			2733	0.267979	1233	12.2237	1233	36.9678
			7.01926	0.049	8.57766	1.257		9.36081	0.498			2734	0.27171	1234	11.99	1234	37.008
			7.04925	0.081	8.61431	1.246		9.40081	0.492			2735	0.266655	1235	11.4856	1235	35.6966
			7.07925	0.015	8.65097	1.278		9.44082	0.513			2736	0.254017	1236	10.7029	1236	33.9952
			7.10925	-0.012	8.68763	1.317		9.48082	0.501			2737	0.238491	1237	9.93149	1237	31.9565
			7.13924	0.014	8.72428	1.273		9.52082	0.534			2738	0.229464	1238	9.3961	1238	30.3725
			7.16924	0.025	8.76094	1.325		9.56083	0.491			2739	0.233436	1239	8.81901	1239	28.228
			7.19924	0.002	8.7976	1.324		9.60083	0.492			2740	0.252994	1240	8.16706	1240	26.7297
			7.22923	-0.022	8.83425	1.383		9.64083	0.493			2741	0.282662	1241	7.46667	1241	24.8504
			7.25923	-0.008	8.87091	1.328		9.68084	0.494			2742	0.315219	1242	6.83527	1242	22.8325
			7.28923	0.014	8.90757	1.289		9.72084	0.475			2743	0.343293	1243	6.21415	1243	20.9453
			7.31922	0.03	8.94422	1.332		9.76084	0.475			2744	0.361858	1244	5.61257	1244	19.3298
			7.34922	0.062	8.98088	1.336		9.80085	0.495			2745	0.370645	1245	5.03257	1245	17.5502
			7.37922	-0.005	9.01754	1.369		9.84085	0.464			2746	0.368839	1246	4.48358	1246	15.8414
			7.40921	0.008	9.05419	1.436		9.88085	0.483			2747	0.35584	1247	3.91969	1247	14.3399
			7.43921	-0.024	9.09085	1.395		9.92086	0.461			2748	0.336884	1248	3.60959	1248	12.7551
			7.46921	0.016	9.12751	1.437		9.96086	0.455			2749	0.315671	1249	3.30209	1249	11.3129
			7.49921	0.023	9.16416	1.45		10.0009	0.5			2750	0.29855	1250	2.91691	1250	9.94543
			7.5292	0.028	9.20082	1.457		10.0409	0.493			2751	0.292652	1251	2.58278	1251	8.69429
			7.5592	0.021	9.23748	1.46		10.0809	0.472			2752	0.298128	1252	2.31848	1252	7.9216
			7.5892	0.038	9.27413	1.472		10.1209	0.516			2753	0.313053	1253	2.07192	1253	7.23286
			7.61919	0.038	9.31079	1.466		10.1609	0.483			2754	0.334537	1254	1.87235	1254	6.56638
			7.64919	0.001	9.34745	1.517		10.2009	0.518			2755	0.355479	1255	1.70411	1255	6.02926
			7.67919	-0.032	9.3841	1.501		10.2409	0.514			2756	0.373654	1256	1.56105	1256	5.60477
			7.70918	0.01	9.42076	1.491		10.2809	0.527			2757	0.383042	1257	1.46517	1257	5.32115
			7.73918	0.027	9.45742	1.521		10.3209	0.478			2758	0.378949	1258	1.39931	1258	5.10256
			7.76918	0.02	9.49407	1.536		10.3609	0.481			2759	0.363242	1259	1.35784	1259	4.96309
			7.79917	-0.008	9.53073	1.544		10.4009	0.503			2760	0.335018	1260	1.3319	1260	4.91769
			7.82917	0.017	9.56739	1.576		10.4409	0.449			2761	0.304808	1261	1.3278	1261	4.94091
			7.85917	0.006	9.60404	1.55		10.4809	0.449			2762	0.282542	1262	1.33584	1262	5.03669
			7.88916	0.02	9.6407	1.544		10.5209	0.497			2763	0.272793	1263	1.35443	1263	5.18983
			7.91916	0.024	9.67736	1.525		10.5609	0.517			2764	0.274117	1264	1.37456	1264	5.37634
			7.94916	0.027	9.71401	1.578		10.6009	0.522			2765	0.281188	1265	1.40111	1265	5.62212
			7.97915	0.012	9.75067	1.621		10.6409	0.523			2766	0.289342	1266	1.42694	1266	5.90547
			8.00915	-0.002	9.78733	1.612		10.6809	0.546			2767	0.296804	1267	1.45455	1267	6.22909
			8.03915	0.038	9.82398	1.672		10.7209	0.506			2768	0.303665	1268	1.47958	1268	6.56577
			8.06915	0.049	9.86064	1.703		10.7609	0.509			2769	0.310706	1269	1.50037	1269	6.91947
			8.09914	-0.004	9.8973	1.72		10.8009	0.528			2770	0.31558	1270	1.51812	1270	7.31631
			8.12914	0.016	9.93395	1.74		10.8409	0.59			2771	0.314226	1271	1.5301	1271	7.67643
			8.15914	-0.012	9.97061	1.804		10.8809	0.554			2772	0.305771	1272	1.53571	1272	8.03397
			8.18913	-0.018	10.0073	1.866		10.9209	0.534			2773	0.290967	1273	1.53404	1273	8.3207
			8.21913	0.025	10.0439	1.913		10.9609	0.536			2774	0.274779	1274	1.51919	1274	8.67942
			8.24913	0.015	10.0806	1.994		11.001	0.548			2775	0.263585	1275	1.48854	1275	8.91858
			8.27912	0.017	10.1172	2.02		11.041	0.613			2776	0.258711	1276	1.46604	1276	9.12416
			8.30912	0.071	10.1539	2.117		11.081	0.614			2777	0.261299	1277	1.42459	1277	9.38234
			8.33912	0.019	10.1906	2.22		11.121	0.562			2778	0.269784	1278	1.3608	1278	9.5948
			8.36911	0.045	10.2272	2.36		11.161	0.612			2779	0.284618	1279	1.30884	1279	9.76729
			8.39911	0.052	10.2639	2.501		11.201	0.626			2780	0.30547	1280	1.25309	1280	9.86192
			8.42911	0.062	10.3005	2.633		11.241	0.584			2781	0.329301	1281	1.18444	1281	9.89414
			8.4591	0.071	10.3372	2.866		11.281	0.642			2782	0.350063	1282	1.12205	1282	9.8291
			8.4891	0.069	10.3738	3.077		11.321	0.63			2783	0.359752	1283	1.05773	1283	9.69548
			8.5191	0.038	10.4105	3.427		11.361	0.673			2784	0.356924	1284	0.992437	1284	9.47058
			8.54909	0.032	10.4471	3.772		11.401	0.664			2785	0.341217	1285	0.927034	1285	9.2768
			8.57909	0.052	10.4838	4.186		11.441	0.654			2786	0.320094	1286	0.862445	1286	9.06817
			8.60909	0.043	10.5205	4.598		11.481	0.675			2787	0.300054	1287	0.799025	1287	8.83446
			8.63908	0.041	10.5571	5.25		11.521	0.685			2788	0.284708	1288	0.741225	1288	8.5838
			8.66908	0.035	10.5938	6.03		11.561	0.769			2789	0.277848	1289	0.684441	1289	8.25508
			8.69908	0.067	10.6304	6.813		11.601	0.779			2790	0.277667	1290	0.632179	1290	7.81386
			8.72908	0.071	10.6671	7.767		11.641	0.775			2791	0.282542	1291	0.577406	1291	7.45257
			8.75907	0.055	10.7037	8.896		11.681	0.851			2792	0.289944	1292	0.536658	1292	7.08767
			8.78907	0.032	10.7404	10.167		11.721	0.887			2793	0.296624	1293	0.501864	1293	6.7212
			8.81907	0.024	10.7771	11.458		11.761	0.932			2794	0.301137	1294	0.473343	1294	6.36213
			8.84906	0.128	10.8137	12.911		11.801	0.941			2795	0.304387	1295	0.450914	1295	6.01874
			8.87906	0.099	10.8504	14.547		11.841	0.918			2796	0.308359	1296	0.434549	1296	5.68036
			8.90906	0.04	10.887	16.162		11.881	0.947			2797	0.315761	1297	0.424236	1297	5.38427
			8.93905	0.002	10.9237	18.012		11.921	0.995			2798	0.328218	1298	0.419488	1298	5.11615
			8.96905	0.055	10.9603	19.869		11.961	1			2799	0.341578	1299	0.420527	1299	4.8746
			8.99905	0.084	10.997	21.638		12.001	1.053			2800	0.353674	1300	0.426527	1300	4.69143
			9.02904	0.068	11.0337	23.197		12.041	1.068			2801	0.359812	1301	0.436995	1301	4.5208
			9.05904	0.055	11.0703	24.53		12.081	1.169			2802	0.357826	1302	0.451566	1302	4.36762
			9.08904	0.034	11.107	26.201		12.121	1.179			2803	0.35223	1303	0.469941	1303	4.2253
			9.11903	0.038	11.1436	27.936		12.1611	1.172			2804	0.348799	1304	0.490403	1304	4.10741
			9.14903	0.056	11.1803	29.42		12.2011	1.275			2805	0.353854	1305	0.512836	1305	4.01136
			9.17903	0.036	11.2169	30.646		12.2411	1.359			2806	0.372089	1306	0.536343	1306	3.93412
			9.20902	0.028	11.2536	31.792		12.2811	1.47			2807	0.400132	1307	0.56035	1307	3.8704
			9.23902	0.055	11.2903	32.796		12.3211	1.572			2808	0.431726	1308	0.58421	1308	3.8208
			9.26902	0.049	11.3269	33.62		12.3611	1.688			2809	0.456581	1309	0.607167	1309	3.77974
			9.29901	0.026	11.3636	34.373		12.4011	1.746			2810	0.467413	1310	0.628648	1310	3.74286
			9.32901	0.043	11.4002	35.161		12.4411	1.866			2811	0.463261	1311	0.648131	1311	3.70249
			9.35901	0.054	11.4369	35.7		12.4811	2.016			2812	0.450442	1312	0.664962	1312	3.66005
			9.38901	0.071	11.4735	36.156		12.5211	2.173			2813	0.438767	1313	0.678669	1313	3.60639
			9.419	0.068	11.5102	36.57		12.5611	2.26			2814	0.43627	1314	0.689763	1314	3.55842
			9.449	0.05	11.5468	36.805		12.6011	2.384			2815	0.446771	1315	0.695998	1315	3.50509
			9.479	0.072	11.5835	36.995		12.6411	2.481			2816	0.464163	1316	0.697607	1316	3.41282
			9.50899	0.078	11.6202	36.981		12.6811	2.587			2817	0.482036	1317	0.694962	1317	3.32589
			9.53899	0.057	11.6568	36.965		12.7211	2.578			2818	0.493952	1318	0.685139	1318	3.24128
			9.56899	0.044	11.6935	36.939		12.7611	2.662			2819	0.500211	1319	0.673799	1319	3.15408
			9.59898	0.054	11.7301	36.855		12.8011	2.676			2820	0.504243	1320	0.658363	1320	3.04415
			9.62898	0.027	11.7668	36.721		12.8411	2.678			2821	0.50665	1321	0.639912	1321	2.92475
			9.65898	0.014	11.8034	36.466		12.8811	2.724			2822	0.508756	1322	0.618844	1322	2.78594
			9.68897	0.012	11.8401	36.192		12.9211	2.703			2823	0.508756	1323	0.595576	1323	2.65758
			9.71897	0.035	11.8768	35.83		12.9611	2.632			2824	0.505386	1324	0.570431	1324	2.52639
			9.74897	0.061	11.9134	35.516		13.0011	2.645			2825	0.501986	1325	0.543921	1325	2.39596
			9.77896	0.032	11.9501	35.147		13.0411	2.638			2826	0.49991	1326	0.516348	1326	2.26961
			9.80896	0.064	11.9867	34.703		13.0811	2.577			2827	0.49991	1327	0.488283	1327	2.14656
			9.83896	0.079	12.0234	34.277		13.1211	2.573			2828	0.500632	1328	0.459952	1328	2.02927
			9.86895	0.049	12.06	33.745		13.1611	2.528			2829	0.500181	1329	0.43181	1329	1.92172
			9.89895	0.035	12.0967	33.242		13.2011	2.528			2830	0.499368	1330	0.407693	1330	1.82662
			9.92895	0.014	12.1334	32.811		13.2411	2.552			2831	0.500632	1331	0.380864	1331	1.74661
			9.95894	0.037	12.17	32.399		13.2811	2.581			2832	0.505446	1332	0.355173	1332	1.66769
			9.98894	0.066	12.2067	32.016		13.3212	2.625			2833	0.514052	1333	0.330733	1333	1.60119
			10.0189	0.07	12.2433	31.469		13.3612	2.826			2834	0.522838	1334	0.306498	1334	1.54924
			10.0489	0.019	12.28	30.905		13.4012	2.968			2835	0.53024	1335	0.285381	1335	1.50924
			10.0789	0.012	12.3166	30.441		13.4412	3.156			2836	0.534392	1336	0.265939	1336	1.48259
			10.1089	0.006	12.3533	30.021		13.4812	3.528			2837	0.534754	1337	0.248038	1337	1.47024
			10.1389	0.062	12.3899	29.601		13.5212	3.966			2838	0.532226	1338	0.23243	1338	1.46929
			10.1689	0.06	12.4266	29.079		13.5612	4.412			2839	0.526328	1339	0.218319	1339	1.48055
			10.1989	0.004	12.4633	28.716		13.6012	4.905			2840	0.516399	1340	0.204029	1340	1.50054
			10.2289	0.001	12.4999	28.253		13.6412	5.42			2841	0.501535	1341	0.190762	1341	1.52928
			10.2589	-0.016	12.5366	27.917		13.6812	5.942			2842	0.480833	1342	0.17858	1342	1.56599
			10.2889	-0.007	12.5732	27.552		13.7212	6.609			2843	0.453933	1343	0.167346	1343	1.60862
			10.3189	0.033	12.6099	27.3		13.7612	7.295			2844	0.423181	1344	0.156863	1344	1.65235
			10.3489	0.005	12.6465	26.96		13.8012	7.904			2845	0.388217	1345	0.147344	1345	1.69876
			10.3789	-0.038	12.6832	26.601		13.8412	8.47			2846	0.355058	1346	0.138659	1346	1.74587
			10.4089	-0.04	12.7199	26.478		13.8812	9.073			2847	0.325149	1347	0.130755	1347	1.79346
			10.4389	-0.001	12.7565	26.357		13.9212	9.656			2848	0.30529	1348	0.123898	1348	1.84018
			10.4689	0.07	12.7932	26.121		13.9612	10.265			2849	0.296985	1349	0.117875	1349	1.88428
			10.4989	0.022	12.8298	25.907		14.0012	10.817			2850	0.299994	1350	0.112812	1350	1.92505
			10.5289	0.027	12.8665	25.779		14.0412	11.378			2851	0.311368	1351	0.108667	1351	1.9609
			10.5589	0.046	12.9031	25.743		14.0812	11.959			2852	0.326954	1352	0.105429	1352	1.98954
			10.5889	0.054	12.9398	25.66		14.1212	12.424			2853	0.343835	1353	0.103088	1353	2.01438
			10.6189	0.039	12.9765	25.599		14.1612	12.901			2854	0.358548	1354	0.101646	1354	2.02509
			10.6489	0.016	13.0131	25.585		14.2012	13.299			2855	0.368719	1355	0.101089	1355	2.03091
			10.6789	0	13.0498	25.552		14.2412	13.657			2856	0.373774	1356	0.101443	1356	2.02967
			10.7089	0.049	13.0864	25.562		14.2812	14.131			2857	0.373413	1357	0.102691	1357	2.01965
			10.7389	0.021	13.1231	25.551		14.3212	14.509			2858	0.36914	1358	0.104775	1358	2.00439
			10.7689	-0.01	13.1597	25.61		14.3612	14.756			2859	0.36234	1359	0.107665	1359	1.98528
			10.7989	0.01	13.1964	25.63		14.4012	15.001			2860	0.355058	1360	0.11131	1360	1.96447
			10.8289	0.025	13.2331	25.677		14.4412	15.169			2861	0.347175	1361	0.115281	1361	1.93552
			10.8588	0.038	13.2697	25.778		14.4813	15.255			2862	0.33887	1362	0.120272	1362	1.90847
			10.8888	0.002	13.3064	25.837		14.5213	15.242			2863	0.33237	1363	0.12584	1363	1.88082
			10.9188	-0.034	13.343	25.9		14.5613	15.155			2864	0.330204	1364	0.131779	1364	1.8557
			10.9488	-0.005	13.3797	25.982		14.6013	14.884			2865	0.333995	1365	0.137157	1365	1.8304
			10.9788	-0.009	13.4163	26.052		14.6413	14.61			2866	0.342751	1366	0.142512	1366	1.80808
			11.0088	0.015	13.453	26.133		14.6813	14.162			2867	0.350785	1367	0.148959	1367	1.78997
			11.0388	0.078	13.4896	26.197		14.7213	13.672			2868	0.355299	1368	0.155293	1368	1.77744
			11.0688	0.022	13.5263	26.269		14.7613	13.108			2869	0.354143	1369	0.161483	1369	1.77379
			11.0988	0.013	13.563	26.353		14.8013	12.509			2870	0.347626	1370	0.16768	1370	1.77947
			11.1288	0.059	13.5996	26.468		14.8413	11.737			2871	0.338328	1371	0.173278	1371	1.79822
			11.1588	0.062	13.6363	26.589		14.8813	10.908			2872	0.327243	1372	0.178588	1372	1.82963
			11.1888	0.072	13.6729	26.672		14.9213	10.166			2873	0.313956	1373	0.183586	1373	1.87762
			11.2188	0.047	13.7096	26.799		14.9613	9.438			2874	0.298309	1374	0.188168	1374	1.94308
			11.2488	0.043	13.7462	26.883		15.0013	8.746			2875	0.282843	1375	0.192446	1375	2.02819
			11.2788	0.052	13.7829	26.888		15.0413	8.074			2876	0.272011	1376	0.196534	1376	2.11951
			11.3088	0.086	13.8196	26.986		15.0813	7.458			2877	0.270085	1377	0.200441	1377	2.25089
			11.3388	0.111	13.8562	27.129		15.1213	6.802			2878	0.279292	1378	0.204393	1378	2.40122
			11.3688	0.035	13.8929	27.232		15.1613	6.235			2879	0.297527	1379	0.208565	1379	2.59142
			11.3988	0.102	13.9295	27.307		15.2013	5.695			2880	0.31883	1380	0.212471	1380	2.82803
			11.4288	0.105	13.9662	27.394		15.2413	5.086			2881	0.338509	1381	0.217424	1381	3.17439
			11.4588	0.006	14.0028	27.518		15.2813	4.636			2882	0.352651	1382	0.223045	1382	3.52597
			11.4888	0.087	14.0395	27.618		15.3213	4.318			2883	0.359451	1383	0.229872	1383	3.94079
			11.5188	0.086	14.0762	27.633		15.3613	4.015			2884	0.360715	1384	0.238139	1384	4.43095
			11.5488	0.099	14.1128	27.721		15.4013	3.618			2885	0.358067	1385	0.248266	1385	4.94782
			11.5788	0.085	14.1495	27.684		15.4413	3.287			2886	0.352591	1386	0.260592	1386	5.48556
			11.6088	0.112	14.1861	27.682		15.4813	2.962			2887	0.347084	1387	0.275345	1387	6.22121
			11.6388	0.116	14.2228	27.649		15.5213	2.679			2888	0.342842	1388	0.295996	1388	7.05386
			11.6688	0.099	14.2594	27.568		15.5613	2.508			2889	0.341397	1389	0.317235	1389	7.97638
			11.6988	0.12	14.2961	27.399		15.6013	2.313			2890	0.344918	1390	0.34202	1390	9.02322
			11.7288	0.117	14.3328	27.119		15.6414	2.168			2891	0.35241	1391	0.370446	1391	10.1462
			11.7588	0.127	14.3694	26.881		15.6814	2.053			2892	0.363062	1392	0.403142	1392	11.0638
			11.7888	0.07	14.4061	26.491		15.7214	1.904			2893	0.376422	1393	0.439339	1393	12.3313
			11.8187	0.121	14.4427	26.119		15.7614	1.718			2894	0.394295	1394	0.475528	1394	13.9402
			11.8487	0.159	14.4794	25.608		15.8014	1.618			2895	0.418126	1395	0.515328	1395	15.5902
			11.8787	0.173	14.516	25.064		15.8414	1.515			2896	0.44647	1396	0.560487	1396	17.4888
			11.9087	0.143	14.5527	24.421		15.8814	1.441			2897	0.472408	1397	0.607955	1397	19.3618
			11.9387	0.139	14.5893	23.826		15.9214	1.407			2898	0.488175	1398	0.657347	1398	21.4867
			11.9687	0.175	14.626	23.082		15.9614	1.352			2899	0.483842	1399	0.707872	1399	23.581
			11.9987	0.194	14.6627	22.435		16.0014	1.283			2900	0.456851	1400	0.758849	1400	25.7491
			12.0287	0.199	14.6993	21.716		16.0414	1.225			2901	0.413251	1401	0.80994	1401	27.6597
			12.0587	0.177	14.736	21.081		16.0814	1.186			2902	0.365589	1402	0.859312	1402	31.6106
			12.0887	0.169	14.7726	20.286		16.1214	1.114			2903	0.32557	1403	0.906682	1403	35.6117
			12.1187	0.162	14.8093	19.515		16.1614	1.001			2904	0.295812	1404	0.951261	1404	39.1827
			12.1487	0.19	14.8459	18.763		16.2014	1.009			2905	0.276584	1405	0.995415	1405	43.5953
			12.1787	0.219	14.8826	17.946		16.2414	1.065			2906	0.26521	1406	1.03586	1406	47.2066
			12.2087	0.244	14.9193	17.171		16.2814	1.041			2907	0.263104	1407	1.06729	1407	49.7362
			12.2387	0.293	14.9559	16.495		16.3214	0.941			2908	0.274598	1408	1.08636	1408	51.0175
			12.2687	0.337	14.9926	15.899		16.3614	0.973			2909	0.300475	1409	1.10532	1409	51.3952
			12.2987	0.329	15.0292	15.324		16.4014	0.912			2910	0.336703	1410	1.11924	1410	50.6398
			12.3287	0.394	15.0659	14.522		16.4414	0.927			2911	0.369742	1411	1.12414	1411	48.8774
			12.3587	0.509	15.1025	13.853		16.4814	0.971			2912	0.386592	1412	1.12292	1412	46.3652
			12.3887	0.62	15.1392	13.167		16.5214	0.914			2913	0.383752	1413	1.11572	1413	43.7807
			12.4187	0.734	15.1759	12.61		16.5614	0.872			2914	0.363664	1414	1.10259	1414	40.4734
			12.4487	0.884	15.2125	12.114		16.6014	0.859			2915	0.336402	1415	1.08561	1415	37.0201
			12.4787	1.069	15.2492	11.535		16.6414	0.913			2916	0.313595	1416	1.0663	1416	33.5883
			12.5087	1.289	15.2858	11.045		16.6814	0.909			2917	0.299272	1417	1.04002	1417	30.7428
			12.5387	1.469	15.3225	10.607		16.7214	0.885			2918	0.294457	1418	1.01036	1418	28.7123
			12.5687	1.571	15.3591	10.086		16.7614	0.881			2919	0.295541	1419	0.978007	1419	27.2218
			12.5987	1.778	15.3958	9.606		16.8015	0.853			2920	0.300475	1420	0.943759	1420	25.5555
			12.6287	1.976	15.4325	9.17		16.8415	0.886			2921	0.309141	1421	0.902893	1421	24.1624
			12.6587	2.17	15.4691	8.784		16.8815	0.891			2922	0.320997	1422	0.86675	1422	22.7672
			12.6887	2.354	15.5058	8.355		16.9215	0.862			2923	0.333454	1423	0.830625	1423	21.7128
			12.7187	2.578	15.5424	8.04		16.9615	0.831			2924	0.342481	1424	0.795315	1424	20.8222
			12.7486	2.712	15.5791	7.748		17.0015	0.879			2925	0.343323	1425	0.761257	1425	19.8226
			12.7786	2.845	15.6157	7.498		17.0415	0.907			2926	0.336794	1426	0.729153	1426	18.5612
			12.8086	2.953	15.6524	7.135		17.0815	0.881			2927	0.32551	1427	0.699172	1427	17.6826
			12.8386	3.034	15.689	6.824		17.1215	0.929			2928	0.31197	1428	0.671277	1428	17.1521
			12.8686	3.011	15.7257	6.573		17.1615	0.962			2929	0.302161	1429	0.64105	1429	16.7229
			12.8986	3.065	15.7624	6.409		17.2015	0.858			2930	0.297226	1430	0.617479	1430	15.9622
			12.9286	3.086	15.799	6.151		17.2415	0.886			2931	0.296985	1431	0.595444	1431	15.3522
			12.9586	3.062	15.8357	5.936		17.2815	0.928			2932	0.301137	1432	0.575198	1432	14.6002
			12.9886	2.983	15.8723	5.711		17.3215	0.93			2933	0.306915	1433	0.556448	1433	14.0181
			13.0186	2.877	15.909	5.569		17.3615	0.964			2934	0.313595	1434	0.539315	1434	13.4039
			13.0486	2.798	15.9456	5.377		17.4015	1.019			2935	0.319733	1435	0.52344	1435	13.0875
			13.0786	2.719	15.9823	5.211		17.4415	1.02			2936	0.323885	1436	0.505452	1436	12.7372
			13.1086	2.62	16.019	5.042		17.4815	1.018			2937	0.326954	1437	0.487486	1437	12.2877
			13.1386	2.513	16.0556	4.907		17.5215	0.98			2938	0.330023	1438	0.468992	1438	11.8863
			13.1686	2.401	16.0923	4.726		17.5615	1.033			2939	0.333514	1439	0.453872	1439	11.5363
			13.1986	2.242	16.1289	4.644		17.6015	1.028			2940	0.337967	1440	0.436054	1440	11.2992
			13.2286	2.102	16.1656	4.58		17.6415	1.035			2941	0.341397	1441	0.417865	1441	10.8906
			13.2586	1.955	16.2022	4.472		17.6815	1.123			2942	0.343022	1442	0.400266	1442	10.5344
			13.2886	1.84	16.2389	4.372		17.7215	1.153			2943	0.341578	1443	0.38144	1443	10.2016
			13.3186	1.743	16.2756	4.304		17.7615	1.131			2944	0.334717	1444	0.361317	1444	9.95154
			13.3486	1.616	16.3122	4.195		17.8015	1.206			2945	0.322802	1445	0.340768	1445	9.63613
			13.3786	1.508	16.3489	4.102		17.8415	1.188			2946	0.307817	1446	0.320022	1446	9.2892
			13.4086	1.469	16.3855	3.975		17.8815	1.281			2947	0.29211	1447	0.299163	1447	8.9751
			13.4386	1.374	16.4222	3.922		17.9215	1.279			2948	0.28182	1448	0.278303	1448	8.71452
			13.4686	1.296	16.4588	3.884		17.9616	1.302			2949	0.283445	1449	0.257664	1449	8.41388
			13.4986	1.227	16.4955	3.859		18.0016	1.359			2950	0.296082	1450	0.237328	1450	8.12602
			13.5286	1.146	16.5322	3.744		18.0416	1.315			2951	0.314858	1451	0.217523	1451	7.83617
			13.5586	1.075	16.5688	3.699		18.0816	1.319			2952	0.329843	1452	0.198355	1452	7.57967
			13.5886	1.106	16.6055	3.639		18.1216	1.306			2953	0.337064	1453	0.180165	1453	7.36548
			13.6186	1.112	16.6421	3.595		18.1616	1.317			2954	0.336944	1454	0.162712	1454	7.10976
			13.6486	1.124	16.6788	3.509		18.2016	1.296			2955	0.3321	1455	0.146365	1455	6.75735
			13.6786	1.161	16.7154	3.424		18.2416	1.333			2956	0.32557	1456	0.130679	1456	6.47267
			13.7085	1.202	16.7521	3.322		18.2816	1.328			2957	0.316423	1457	0.116555	1457	6.21087
			13.7385	1.318	16.7887	3.318		18.3216	1.298			2958	0.301137	1458	0.103674	1458	5.87504
			13.7685	1.437	16.8254	3.29		18.3616	1.257			2959	0.279834	1459	0.091968	1459	5.60561
			13.7985	1.607	16.8621	3.228		18.4016	1.223			2960	0.255281	1460	0.0814612	1460	5.36016
			13.8285	1.916	16.8987	3.194		18.4416	1.179			2961	0.235963	1461	0.0721382	1461	5.0684
			13.8585	2.26	16.9354	3.118		18.4816	1.15			2962	0.230186	1462	0.0639427	1462	4.87102
			13.8885	2.699	16.972	3.049		18.5216	1.108			2963	0.240838	1463	0.0567905	1463	4.59545
			13.9185	3.252	17.0087	3.082		18.5616	1.121			2964	0.265752	1464	0.0506601	1464	4.33263
			13.9485	3.923	17.0453	3.05		18.6016	1.081			2965	0.295962	1465	0.0454782	1465	4.07262
			13.9785	4.808	17.082	2.987		18.6416	1.02			2966	0.321358	1466	0.0412904	1466	3.87186
			14.0085	5.902	17.1187	2.938		18.6816	0.988			2967	0.333634	1467	0.0380424	1467	3.63285
			14.0385	7.452	17.1553	2.936		18.7216	0.974			2968	0.331287	1468	0.0357114	1468	3.40158
			14.0685	9.36	17.192	2.891		18.7616	0.993			2969	0.317205	1469	0.0342771	1469	3.18518
			14.0985	11.619	17.2286	2.857		18.8016	0.955			2970	0.297978	1470	0.0337355	1470	2.98728
			14.1285	14.288	17.2653	2.808		18.8416	0.954			2971	0.281338	1471	0.0341026	1471	2.80543
			14.1585	17.415	17.3019	2.808		18.8816	0.898			2972	0.272612	1472	0.0353875	1472	2.6444
			14.1885	21.149	17.3386	2.762		18.9216	0.913			2973	0.273154	1473	0.036238	1473	2.50524
			14.2185	25.408	17.3753	2.7		18.9616	0.909			2974	0.28188	1474	0.0365036	1474	2.38137
			14.2485	29.782	17.4119	2.67		19.0016	0.89			2975	0.294819	1475	0.0369285	1475	2.27741
			14.2785	34.791	17.4486	2.702		19.0416	0.873			2976	0.305591	1476	0.0398795	1476	2.1918
			14.3085	40.317	17.4852	2.654		19.0816	0.891			2977	0.309623	1477	0.0437355	1477	2.12763
			14.3385	45.888	17.5219	2.657		19.1217	0.93			2978	0.303966	1478	0.0484554	1478	2.0831
			14.3685	51.553	17.5585	2.673		19.1617	0.918			2979	0.289402	1479	0.053957	1479	2.05645
			14.3985	57.418	17.5952	2.627		19.2017	0.899			2980	0.271529	1480	0.0602096	1480	2.04635
			14.4285	63.166	17.6319	2.565		19.2417	0.939			2981	0.25492	1481	0.0673033	1481	2.05172
			14.4585	68.494	17.6685	2.557		19.2817	0.952			2982	0.243606	1482	0.0750714	1482	2.0702
			14.4885	73.128	17.7052	2.532		19.3217	0.939			2983	0.23831	1483	0.0836101	1483	2.10149
			14.5185	76.961	17.7418	2.489		19.3617	0.928			2984	0.236505	1484	0.0929324	1484	2.1404
			14.5485	80.368	17.7785	2.47		19.4017	0.952			2985	0.234699	1485	0.103063	1485	2.18593
			14.5785	83.702	17.8151	2.526		19.4417	0.965			2986	0.23151	1486	0.114008	1486	2.23637
			14.6085	86.492	17.8518	2.464		19.4817	0.995			2987	0.226665	1487	0.125673	1487	2.2777
			14.6384	88.249	17.8884	2.488		19.5217	0.993			2988	0.222242	1488	0.138059	1488	2.32169
			14.6684	88.785	17.9251	2.424		19.5617	1.012			2989	0.220437	1489	0.151167	1489	2.37068
			14.6984	88.417	17.9618	2.435		19.6017	1.072			2990	0.22152	1490	0.164851	1490	2.41809
			14.7284	87.32	17.9984	2.43		19.6417	1.088			2991	0.225552	1491	0.179134	1491	2.46365
			14.7584	85.61	18.0351	2.448		19.6817	1.056			2992	0.230908	1492	0.191907	1492	2.49358
			14.7884	83.156	18.0717	2.354		19.7217	1.099			2993	0.236084	1493	0.202678	1493	2.52699
			14.8184	80.239	18.1084	2.39		19.7617	1.148			2994	0.239935	1494	0.218228	1494	2.55357
			14.8484	76.9	18.145	2.399		19.8017	1.122			2995	0.240838	1495	0.234271	1495	2.57112
			14.8784	73.234	18.1817	2.4		19.8417	1.192			2996	0.238551	1496	0.250636	1496	2.57982
			14.9084	69.399	18.2184	2.35		19.8817	1.239			2997	0.234278	1497	0.267419	1497	2.58064
			14.9384	65.281	18.255	2.372		19.9217	1.201			2998	0.229885	1498	0.284391	1498	2.57231
			14.9684	60.958	18.2917	2.351		19.9617	1.324			2999	0.229825	1499	0.301344	1499	2.5555
			14.9984	56.758	18.3283	2.296		20.0017	1.28			3000	0.235903	1500	0.318259	1500	2.53141
			15.0284	52.73	18.365	2.31		20.0417	1.272			3001	0.247578	1501	0.334681	1501	2.5009
			15.0584	49.019	18.4016	2.276		20.0817	1.273			3002	0.263044	1502	0.350686	1502	2.46529
			15.0884	45.706	18.4383	2.33		20.1217	1.295			3003	0.27839	1503	0.366118	1503	2.42613
			15.1184	42.367	18.475	2.295		20.1617	1.365			3004	0.291328	1504	0.380447	1504	2.37383
			15.1484	38.626	18.5116	2.211		20.2017	1.356			3005	0.299151	1505	0.393941	1505	2.32727
			15.1784	34.812	18.5483	2.221		20.2418	1.345			3006	0.299513	1506	0.406441	1506	2.28285
			15.2084	31.499	18.5849	2.217		20.2818	1.406			3007	0.292532	1507	0.417789	1507	2.23391
			15.2384	28.609	18.6216	2.211		20.3218	1.395			3008	0.278751	1508	0.427984	1508	2.18624
			15.2684	25.902	18.6582	2.216		20.3618	1.391			3009	0.263706	1509	0.437059	1509	2.14117
			15.2984	23.438	18.6949	2.158		20.4018	1.37			3010	0.253295	1510	0.443715	1510	2.1
			15.3284	21.096	18.7316	2.154		20.4418	1.4			3011	0.248962	1511	0.449882	1511	2.06283
			15.3584	19.064	18.7682	2.092		20.4818	1.364			3012	0.250587	1512	0.454889	1512	2.03094
			15.3884	17.198	18.8049	2.116		20.5218	1.384			3013	0.253475	1513	0.457987	1513	2.00524
			15.4184	15.302	18.8415	2.143		20.5618	1.389			3014	0.254198	1514	0.460224	1514	1.98512
			15.4484	13.552	18.8782	2.213		20.6018	1.383			3015	0.254198	1515	0.461318	1515	1.96979
			15.4784	12.05	18.9148	2.158		20.6418	1.354			3016	0.255822	1516	0.461715	1516	1.96487
			15.5084	10.668	18.9515	2.12		20.6818	1.375			3017	0.260516	1517	0.461419	1517	1.96635
			15.5384	9.365	18.9881	2.129		20.7218	1.369			3018	0.266925	1518	0.460706	1518	1.97655
			15.5684	8.171	19.0248	2.091		20.7618	1.339			3019	0.270988	1519	0.459834	1519	1.99477
			15.5983	7.219	19.0615	2.089		20.8018	1.321			3020	0.268857	1520	0.459076	1520	2.02245
			15.6283	6.497	19.0981	2.111		20.8418	1.355			3021	0.258711	1521	0.458545	1521	2.06005
			15.6583	5.849	19.1348	2.076		20.8818	1.31			3022	0.242463	1522	0.458446	1522	2.10407
			15.6883	5.199	19.1714	2.09		20.9218	1.283			3023	0.223867	1523	0.458915	1523	2.1568
			15.7183	4.522	19.2081	2.075		20.9618	1.286			3024	0.206897	1524	0.460046	1524	2.21906
			15.7483	3.925	19.2447	2.079		21.0018	1.345			3025	0.194078	1525	0.462466	1525	2.29784
			15.7783	3.38	19.2814	2.153		21.0418	1.317			3026	0.187338	1526	0.466555	1526	2.38962
			15.8083	2.99	19.3181	2.121		21.0818	1.275			3027	0.186436	1527	0.472392	1527	2.49738
			15.8383	2.646	19.3547	2.086		21.1218	1.328			3028	0.19143	1528	0.481399	1528	2.62256
			15.8683	2.3	19.3914	2.061		21.1618	1.315			3029	0.199073	1529	0.494256	1529	2.76804
			15.8983	2.077	19.428	2.064		21.2018	1.267			3030	0.20822	1530	0.511816	1530	2.94273
			15.9283	1.811	19.4647	2.113		21.2418	1.25			3031	0.216947	1531	0.535216	1531	3.18338
			15.9583	1.595	19.5013	2.108		21.2818	1.287			3032	0.223687	1532	0.569661	1532	3.434
			15.9883	1.421	19.538	2.116		21.3218	1.298			3033	0.229524	1533	0.610015	1533	3.72914
			16.0183	1.256	19.5747	2.171		21.3618	1.251			3034	0.233977	1534	0.654798	1534	4.1132
			16.0483	1.129	19.6113	2.132		21.4019	1.336			3035	0.236685	1535	0.718594	1535	4.51736
			16.0783	1.038	19.648	2.115		21.4419	1.222			3036	0.237227	1536	0.79577	1536	5.0234
			16.1083	0.897	19.6846	2.122		21.4819	1.288			3037	0.234338	1537	0.910452	1537	5.5924
			16.1383	0.75	19.7213	2.199		21.5219	1.296			3038	0.229193	1538	1.02909	1538	6.21957
			16.1683	0.746	19.7579	2.23		21.5619	1.252			3039	0.223326	1539	1.17117	1539	7.02858
			16.1983	0.658	19.7946	2.248		21.6019	1.219			3040	0.219895	1540	1.33986	1540	7.96479
			16.2283	0.578	19.8313	2.258		21.6419	1.343			3041	0.222724	1541	1.53875	1541	9.00445
			16.2583	0.561	19.8679	2.302		21.6819	1.291			3042	0.230908	1542	1.76491	1542	10.0345
			16.2883	0.536	19.9046	2.323		21.7219	1.316			3043	0.242222	1543	2.02356	1543	11.3404
			16.3183	0.494	19.9412	2.297		21.7619	1.316			3044	0.251249	1544	2.33027	1544	12.5493
			16.3483	0.386	19.9779	2.328		21.8019	1.37			3045	0.25167	1545	2.63057	1545	13.9092
			16.3783	0.364	20.0145	2.367		21.8419	1.398			3046	0.242643	1546	3.01249	1546	15.6368
			16.4083	0.353	20.0512	2.377		21.8819	1.455			3047	0.225673	1547	3.43613	1547	17.7117
			16.4383	0.29	20.0878	2.401		21.9219	1.484			3048	0.205994	1548	3.90148	1548	20.2052
			16.4683	0.272	20.1245	2.444		21.9619	1.547			3049	0.190167	1549	4.44383	1549	22.6937
			16.4983	0.318	20.1612	2.401		22.0019	1.552			3050	0.18108	1550	4.99717	1550	25.4736
			16.5282	0.345	20.1978	2.411		22.0419	1.597			3051	0.178859	1551	5.53135	1551	27.7396
			16.5582	0.313	20.2345	2.343		22.0819	1.645			3052	0.180899	1552	6.05942	1552	30.8915
			16.5882	0.276	20.2711	2.321		22.1219	1.614			3053	0.184269	1553	6.65266	1553	33.8654
			16.6182	0.262	20.3078	2.3		22.1619	1.587			3054	0.18794	1554	7.30787	1554	37.1093
			16.6482	0.299	20.3444	2.303		22.2019	1.564			3055	0.192213	1555	7.92092	1555	40.4467
			16.6782	0.329	20.3811	2.291		22.2419	1.629			3056	0.199073	1556	8.71153	1556	44.5474
			16.7082	0.287	20.4178	2.247		22.2819	1.565			3057	0.207799	1557	9.76383	1557	50.6398
			16.7382	0.243	20.4544	2.253		22.3219	1.572			3058	0.217308	1558	10.3865	1558	58.2719
			16.7682	0.235	20.4911	2.141		22.3619	1.529			3059	0.226274	1559	11.7684	1559	67.29
			16.7982	0.251	20.5277	2.159		22.4019	1.543			3060	0.232653	1560	12.6604	1560	75.9722
			16.8282	0.265	20.5644	2.195		22.4419	1.529			3061	0.235602	1561	13.9857	1561	83.8245
			16.8582	0.281	20.601	2.246		22.4819	1.43			3062	0.237046	1562	14.9741	1562	90.42
			16.8882	0.263	20.6377	2.184		22.5219	1.415			3063	0.237588	1563	15.9215	1563	95.4223
			16.9182	0.239	20.6744	2.226		22.562	1.359			3064	0.23831	1564	16.614	1564	98.6447
			16.9482	0.242	20.711	2.319		22.602	1.348			3065	0.241018	1565	17.0259	1565	100
			16.9782	0.212	20.7477	2.277		22.642	1.328			3066	0.245351	1566	17.1465	1566	99.4881
			17.0082	0.251	20.7843	2.27		22.682	1.343			3067	0.249925	1567	16.9827	1567	97.0219
			17.0382	0.255	20.821	2.322		22.722	1.308			3068	0.254378	1568	16.6572	1568	92.9502
			17.0682	0.262	20.8576	2.401		22.762	1.27			3069	0.257447	1569	16.1908	1569	87.6861
			17.0982	0.228	20.8943	2.414		22.802	1.258			3070	0.25835	1570	15.4702	1570	81.3442
			17.1282	0.221	20.931	2.515		22.842	1.221			3071	0.258169	1571	14.6365	1571	75.4281
			17.1582	0.202	20.9676	2.53		22.882	1.233			3072	0.259253	1572	13.9903	1572	68.1317
			17.1882	0.226	21.0043	2.602		22.922	1.224			3073	0.263676	1573	13.0489	1573	60.7893
			17.2182	0.187	21.0409	2.658		22.962	1.226			3074	0.273756	1574	12.1038	1574	54.1846
			17.2482	0.221	21.0776	2.712		23.002	1.238			3075	0.289643	1575	11.172	1575	49.0984
			17.2782	0.238	21.1142	2.694		23.042	1.277			3076	0.306012	1576	10.2828	1576	43.8111
			17.3082	0.217	21.1509	2.708		23.082	1.295			3077	0.318469	1577	9.45845	1577	38.2678
			17.3382	0.224	21.1875	2.703		23.122	1.26			3078	0.321117	1578	8.79691	1578	35.1797
			17.3682	0.223	21.2242	2.622		23.162	1.229			3079	0.311127	1579	8.54547	1579	32.9368
			17.3982	0.149	21.2609	2.531		23.202	1.277			3080	0.289463	1580	8.21955	1580	29.9488
			17.4282	0.173	21.2975	2.383		23.242	1.2			3081	0.261118	1581	7.81723	1581	26.4338
			17.4582	0.201	21.3342	2.191		23.282	1.232			3082	0.233616	1582	7.55489	1582	24.7237
			17.4881	0.198	21.3708	2.02		23.322	1.215			3083	0.212493	1583	7.06143	1583	22.6146
			17.5181	0.199	21.4075	1.91		23.362	1.179			3084	0.202925	1584	6.65228	1584	21.4664
			17.5481	0.181	21.4441	1.722		23.402	1.159			3085	0.204188	1585	6.34141	1585	20.1896
			17.5781	0.216	21.4808	1.586		23.442	1.138			3086	0.213877	1586	6.11221	1586	18.8983
			17.6081	0.236	21.5175	1.495		23.482	1.128			3087	0.230366	1587	5.86288	1587	17.8763
			17.6381	0.211	21.5541	1.41		23.522	1.107			3088	0.250406	1588	5.50781	1588	17.0685
			17.6681	0.184	21.5908	1.351		23.562	1.113			3089	0.270626	1589	5.13674	1589	16.1878
			17.6981	0.208	21.6274	1.331		23.602	1.104			3090	0.289872	1590	4.95549	1590	15.3839
			17.7281	0.24	21.6641	1.334		23.642	1.072			3091	0.304086	1591	4.77101	1591	14.8452
			17.7581	0.237	21.7007	1.357		23.682	1.1			3092	0.308901	1592	4.6134	1592	14.2613
			17.7881	0.172	21.7374	1.45		23.7221	1.054			3093	0.304387	1593	4.36866	1593	13.9085
			17.8181	0.125	21.7741	1.465		23.7621	1.074			3094	0.29193	1594	4.03931	1594	13.2406
			17.8481	0.166	21.8107	1.531		23.8021	1.015			3095	0.276223	1595	3.82153	1595	12.7802
			17.8781	0.228	21.8474	1.618		23.8421	0.986			3096	0.263947	1596	3.61817	1596	12.2697
			17.9081	0.296	21.884	1.694		23.8821	0.972			3097	0.25853	1597	3.43108	1597	11.7444
			17.9381	0.341	21.9207	1.779		23.9221	1.014			3098	0.260697	1598	3.25108	1598	11.2747
			17.9681	0.27	21.9573	1.82		23.9621	0.983			3099	0.267918	1599	3.07829	1599	10.7544
			17.9981	0.295	21.994	1.88		24.0021	1.003			3100	0.275501	1600	2.91297	1600	10.1848
			18.0281	0.357	22.0307	1.953		24.0421	0.97			3101	0.279112	1601	2.75694	1601	9.75683
			18.0581	0.379	22.0673	2.016		24.0821	0.938			3102	0.277487	1602	2.57828	1602	9.36637
			18.0881	0.292	22.104	2.005		24.1221	0.906			3103	0.271349	1603	2.46764	1603	8.84952
			18.1181	0.27	22.1406	2.051		24.1621	0.945			3104	0.264488	1604	2.31525	1604	8.3987
			18.1481	0.261	22.1773	2.076		24.2021	0.972			3105	0.261419	1605	2.17834	1605	8.01157
			18.1781	0.335	22.2139	2.089		24.2421	0.961			3106	0.264127	1606	2.06099	1606	7.63273
			18.2081	0.321	22.2506	2.093		24.2821	0.965			3107	0.27189	1607	1.95715	1607	7.28886
			18.2381	0.289	22.2872	2.11		24.3221	0.924			3108	0.280376	1608	1.86393	1608	6.96855
			18.2681	0.285	22.3239	2.121		24.3621	0.921			3109	0.284347	1609	1.78071	1609	6.68387
			18.2981	0.284	22.3606	2.125		24.4021	0.92			3110	0.280737	1610	1.70737	1610	6.44087
			18.3281	0.296	22.3972	2.118		24.4421	0.95			3111	0.271529	1611	1.64253	1611	6.15688
			18.3581	0.251	22.4339	2.112		24.4821	0.955			3112	0.262141	1612	1.58562	1612	5.95611
			18.3881	0.221	22.4705	2.123		24.5221	0.895			3113	0.258169	1613	1.53693	1613	5.76178
			18.418	0.195	22.5072	2.086		24.5621	0.93			3114	0.262863	1614	1.49468	1614	5.58341
			18.448	0.238	22.5438	2.126		24.6021	0.936			3115	0.27502	1615	1.45717	1615	5.42813
			18.478	0.244	22.5805	2.126		24.6421	0.898			3116	0.28862	1616	1.4247	1616	5.31235
			18.508	0.218	22.6172	2.116		24.6821	0.889			3117	0.299874	1617	1.39513	1617	5.20728
			18.538	0.153	22.6538	2.132		24.7221	0.916			3118	0.306734	1618	1.36592	1618	5.12054
			18.568	0.199	22.6905	2.092		24.7621	0.906			3119	0.308539	1619	1.34259	1619	5.04653
			18.598	0.222	22.7271	2.068		24.8021	0.865			3120	0.307998	1620	1.32143	1620	4.98818
			18.628	0.179	22.7638	2.05		24.8421	0.892			3121	0.306915	1621	1.29774	1621	4.95548
			18.658	0.134	22.8004	2.08		24.8822	0.853			3122	0.304207	1622	1.28153	1622	4.91598
			18.688	0.111	22.8371	2.104		24.9222	0.909			3123	0.29861	1623	1.26158	1623	4.88948
			18.718	0.136	22.8738	2.063		24.9622	0.848			3124	0.288259	1624	1.23876	1624	4.87278
			18.748	0.155	22.9104	1.99		25.0022	0.862			3125	0.272612	1625	1.21808	1625	4.86103
			18.778	0.121	22.9471	1.967		25.0422	0.855			3126	0.255642	1626	1.19398	1626	4.84538
			18.808	0.153	22.9837	2.006		25.0822	0.915			3127	0.243004	1627	1.15683	1627	4.82796
			18.838	0.098	23.0204	2.017		25.1222	0.891			3128	0.239032	1628	1.12044	1628	4.81047
			18.868	0.078	23.057	2.027		25.1622	0.895			3129	0.243907	1629	1.08458	1629	4.79042
			18.898	0.074	23.0937	1.989		25.2022	0.898			3130	0.254378	1630	1.05147	1630	4.76604
			18.928	0.104	23.1304	1.982		25.2422	0.856			3131	0.264428	1631	1.01809	1631	4.73135
			18.958	0.096	23.167	1.92		25.2822	0.876			3132	0.269814	1632	0.984757	1632	4.69259
			18.988	0.086	23.2037	1.911		25.3222	0.891			3133	0.270626	1633	0.951932	1633	4.64141
			19.018	0.111	23.2403	1.921		25.3622	0.936			3134	0.26846	1634	0.920393	1634	4.57718
			19.048	0.119	23.277	1.919		25.4022	0.876			3135	0.265752	1635	0.892619	1635	4.52248
			19.078	0.082	23.3136	1.912		25.4422	0.849			3136	0.26503	1636	0.863966	1636	4.4413
			19.108	0.06	23.3503	1.896		25.4822	0.86			3137	0.26503	1637	0.834272	1637	4.3529
			19.138	0.108	23.3869	1.865		25.5222	0.836			3138	0.265842	1638	0.813179	1638	4.24193
			19.168	0.061	23.4236	1.853		25.5622	0.881			3139	0.268279	1639	0.790954	1639	4.13271
			19.198	0.061	23.4603	1.88		25.6022	0.877			3140	0.272071	1640	0.769203	1640	4.06064
			19.228	0.011	23.4969	1.855		25.6422	0.856			3141	0.277066	1641	0.753441	1641	3.93373
			19.258	-0.024	23.5336	1.881		25.6822	0.836			3142	0.281098	1642	0.740902	1642	3.78596
			19.288	0.044	23.5702	1.848		25.7222	0.858			3143	0.280917	1643	0.731098	1643	3.65236
			19.318	0.085	23.6069	1.893		25.7622	0.862			3144	0.274959	1644	0.725796	1644	3.51665
			19.3479	0.074	23.6435	1.878		25.8022	0.894			3145	0.264609	1645	0.723862	1645	3.38228
			19.3779	0.047	23.6802	1.839		25.8422	0.881			3146	0.253114	1646	0.724977	1646	3.22737
			19.4079	0.026	23.7169	1.81		25.8822	0.907			3147	0.244448	1647	0.728595	1647	3.08664
			19.4379	0.039	23.7535	1.824		25.9222	0.872			3148	0.24174	1648	0.734519	1648	2.96031
			19.4679	0.052	23.7902	1.82		25.9622	0.833			3149	0.243907	1649	0.740246	1649	2.83184
			19.4979	0.044	23.8268	1.842		26.0022	0.882			3150	0.249774	1650	0.748158	1650	2.71992
			19.5279	0.024	23.8635	1.829		26.0423	0.912			3151	0.257808	1651	0.757723	1651	2.60354
			19.5579	0.03	23.9001	1.84		26.0823	0.869			3152	0.265932	1652	0.766446	1652	2.51285
			19.5879	0.074	23.9368	1.812		26.1223	0.866			3153	0.272522	1653	0.776072	1653	2.43443
			19.6179	0.072	23.9735	1.846		26.1623	0.866			3154	0.274358	1654	0.784233	1654	2.36762
			19.6479	0.055	24.0101	1.842		26.2023	0.834			3155	0.26846	1655	0.791644	1655	2.31236
			19.6779	0.011	24.0468	1.827		26.2423	0.843			3156	0.254017	1656	0.797583	1656	2.26913
			19.7079	0.025	24.0834	1.82		26.2823	0.796			3157	0.232082	1657	0.802957	1657	2.23701
			19.7379	0.013	24.1201	1.839		26.3223	0.804			3158	0.207438	1658	0.805878	1658	2.21723
			19.7679	0.049	24.1567	1.82		26.3623	0.831			3159	0.184209	1659	0.806807	1659	2.20729
			19.7979	0.025	24.1934	1.86		26.4023	0.9			3160	0.165222	1660	0.80562	1660	2.20755
			19.8279	-0.03	24.2301	1.781		26.4423	0.875			3161	0.153241	1661	0.801615	1661	2.21797
			19.8579	-0.005	24.2667	1.776		26.4823	0.91			3162	0.148131	1662	0.795629	1662	2.23442
			19.8879	-0.003	24.3034	1.72		26.5223	0.897			3163	0.15099	1663	0.787521	1663	2.25795
			19.9179	0.008	24.34	1.722		26.5623	0.844			3164	0.161979	1664	0.776997	1664	2.28346
			19.9479	0.028	24.3767	1.746		26.6023	0.872			3165	0.179539	1665	0.763002	1665	2.31604
			19.9779	0.032	24.4133	1.778		26.6423	0.893			3166	0.2013	1666	0.749371	1666	2.35736
			20.0079	0.048	24.45	1.788		26.6823	0.919			3167	0.22134	1667	0.73417	1667	2.40641
			20.0379	0.022	24.4866	1.73		26.7223	0.888			3168	0.23482	1668	0.715533	1668	2.44839
			20.0679	0.012	24.5233	1.784		26.7623	0.884			3169	0.239754	1669	0.698864	1669	2.48826
			20.0979	-0.003	24.56	1.766		26.8023	0.925			3170	0.236384	1670	0.679318	1670	2.52882
			20.1279	0.02	24.5966	1.744		26.8423	0.9			3171	0.230126	1671	0.662137	1671	2.56895
			20.1579	0.068	24.6333	1.728		26.8823	0.866			3172	0.22802	1672	0.645628	1672	2.61012
			20.1879	0.071	24.6699	1.721		26.9223	0.888			3173	0.233977	1673	0.630142	1673	2.65221
			20.2179	0.086	24.7066	1.734		26.9623	0.887			3174	0.249684	1674	0.615848	1674	2.69325
			20.2479	0.008	24.7432	1.687		27.0023	0.906			3175	0.270626	1675	0.60304	1675	2.72926
			20.2779	0.01	24.7799	1.806		27.0423	0.935			3176	0.289944	1676	0.592694	1676	2.7659
			20.3078	0.078	24.8166	1.705		27.0823	0.905			3177	0.302642	1677	0.584619	1677	2.79845
			20.3378	0.088	24.8532	1.736		27.1223	0.889			3178	0.30538	1678	0.578718	1678	2.83134
			20.3678	0.092	24.8899	1.702		27.1623	0.906			3179	0.298971	1679	0.575911	1679	2.85963
			20.3978	0.053	24.9265	1.73		27.2024	0.937			3180	0.285972	1680	0.575836	1680	2.89186
			20.4278	0.073	24.9632	1.751		27.2424	0.926			3181	0.269724	1681	0.578642	1681	2.92316
			20.4578	0.076	24.9998	1.688		27.2824	0.895			3182	0.255822	1682	0.583391	1682	2.95283
			20.4878	0.066	25.0365	1.722		27.3224	0.866			3183	0.243726	1683	0.591219	1683	2.98146
			20.5178	0.06	25.0732	1.731		27.3624	0.897			3184	0.235482	1684	0.601663	1684	3.00877
			20.5478	0.074	25.1098	1.719		27.4024	0.874			3185	0.23163	1685	0.614384	1685	3.034
			20.5778	0.083	25.1465	1.737		27.4424	0.895			3186	0.23163	1686	0.629194	1686	3.05734
			20.6078	0.055	25.1831	1.773		27.4824	0.894			3187	0.235602	1687	0.645984	1687	3.08167
			20.6378	0.033	25.2198	1.727		27.5224	0.927			3188	0.243786	1688	0.663195	1688	3.09634
			20.6678	0.06	25.2564	1.668		27.5624	0.833			3189	0.254559	1689	0.681195	1689	3.10926
			20.6978	0.056	25.2931	1.667		27.6024	0.891			3190	0.266595	1690	0.699841	1690	3.12031
			20.7278	0.076	25.3297	1.726		27.6424	0.896			3191	0.275501	1691	0.71878	1691	3.12612
			20.7578	0.033	25.3664	1.697		27.6824	0.874			3192	0.279774	1692	0.739556	1692	3.13402
			20.7878	0.079	25.4031	1.704		27.7224	0.896			3193	0.276945	1693	0.757662	1693	3.14012
			20.8178	0.037	25.4397	1.763		27.7624	0.908			3194	0.266775	1694	0.77479	1694	3.14472
			20.8478	0.046	25.4764	1.723		27.8024	0.921			3195	0.252753	1695	0.791485	1695	3.14769
			20.8778	0.046	25.513	1.699		27.8424	0.879			3196	0.239032	1696	0.80548	1696	3.15118
			20.9078	0.111	25.5497	1.679		27.8824	0.836			3197	0.230547	1697	0.81773	1697	3.15395
			20.9378	0.059	25.5863	1.679		27.9224	0.824			3198	0.231329	1698	0.828103	1698	3.15575
			20.9678	-0.028	25.623	1.722		27.9624	0.913			3199	0.24156	1699	0.836458	1699	3.15757
			20.9978	0.021	25.6597	1.716		28.0024	0.921			3200	0.257808	1700	0.842219	1700	3.16009
			21.0278	0.077	25.6963	1.682		28.0424	0.882			3201	0.274418	1701	0.846144	1701	3.16273
			21.0578	0.037	25.733	1.667		28.0824	0.859			3202	0.285611	1702	0.848009	1702	3.1654
			21.0878	0.032	25.7696	1.695		28.1224	0.914			3203	0.288319	1703	0.847699	1703	3.16892
			21.1178	0.001	25.8063	1.696		28.1624	0.895			3204	0.282723	1704	0.84544	1704	3.17328
			21.1478	-0.013	25.8429	1.702		28.2024	0.882			3205	0.272131	1705	0.840497	1705	3.17772
			21.1778	-0.017	25.8796	1.691		28.2424	0.861			3206	0.261479	1706	0.834178	1706	3.1839
			21.2078	-0.018	25.9163	1.68		28.2824	0.862			3207	0.255281	1707	0.82761	1707	3.19009
			21.2377	-0.034	25.9529	1.662		28.3224	0.917			3208	0.255642	1708	0.819948	1708	3.19645
			21.2677	0.027	25.9896	1.668		28.3625	0.873			3209	0.262502	1709	0.811024	1709	3.2007
			21.2977	0.045	26.0262	1.689		28.4025	0.891			3210	0.272913	1710	0.802567	1710	3.20485
			21.3277	0.046	26.0629	1.64		28.4425	0.882			3211	0.283204	1711	0.794428	1711	3.20643
			21.3577	0.033	26.0995	1.669		28.4825	0.87			3212	0.289763	1712	0.786835	1712	3.20643
			21.3877	0.028	26.1362	1.682		28.5225	0.858			3213	0.292291	1713	0.780069	1713	3.20498
			21.4177	0.03	26.1729	1.702		28.5625	0.858			3214	0.292472	1714	0.774418	1714	3.20191
			21.4477	0.061	26.2095	1.696		28.6025	0.863			3215	0.293194	1715	0.770246	1715	3.19821
			21.4777	0.014	26.2462	1.718		28.6425	0.907			3216	0.297797	1716	0.767951	1716	3.19385
			21.5077	0.07	26.2828	1.669		28.6825	0.904			3217	0.30541	1717	0.767637	1717	3.18938
			21.5377	0.051	26.3195	1.675		28.7225	0.89			3218	0.31215	1718	0.769548	1718	3.1861
			21.5677	0.1	26.3561	1.687		28.7625	0.922			3219	0.314979	1719	0.774313	1719	3.18462
			21.5977	0.09	26.3928	1.652		28.8025	0.929			3220	0.309924	1720	0.782561	1720	3.1865
			21.6277	0.065	26.4294	1.718		28.8425	0.93			3221	0.298068	1721	0.795403	1721	3.19315
			21.6577	0.056	26.4661	1.709		28.8825	0.929			3222	0.282602	1722	0.811358	1722	3.20752
			21.6877	0.047	26.5028	1.671		28.9225	0.934			3223	0.267377	1723	0.83535	1723	3.233
			21.7177	0.071	26.5394	1.687		28.9625	0.945			3224	0.256183	1724	0.869772	1724	3.27496
			21.7477	0.06	26.5761	1.703		29.0025	0.939			3225	0.248781	1725	0.908169	1725	3.33398
			21.7777	0.055	26.6127	1.701		29.0425	0.954			3226	0.24487	1726	0.958861	1726	3.4156
			21.8077	0.05	26.6494	1.655		29.0825	0.938			3227	0.243185	1727	1.02109	1727	3.52542
			21.8377	0.03	26.686	1.699		29.1225	0.925			3228	0.242463	1728	1.09914	1728	3.66822
			21.8677	0.026	26.7227	1.711		29.1625	0.948			3229	0.243606	1729	1.1924	1729	3.84978
			21.8977	0.049	26.7594	1.687		29.2025	0.872			3230	0.246013	1730	1.30467	1730	4.08607
			21.9277	0.018	26.796	1.684		29.2425	0.869			3231	0.248962	1731	1.42125	1731	4.38975
			21.9577	-0.007	26.8327	1.721		29.2825	0.951			3232	0.251369	1732	1.57811	1732	4.73061
			21.9877	-0.002	26.8693	1.636		29.3225	0.809			3233	0.251309	1733	1.76304	1733	5.14045
			22.0177	-0.031	26.906	1.612		29.3625	0.916			3234	0.249142	1734	1.98294	1734	5.69175
			22.0477	-0.018	26.9426	1.614		29.4025	0.882			3235	0.246254	1735	2.23894	1735	6.30185
			22.0777	0	26.9793	1.701		29.4425	0.912			3236	0.243726	1736	2.52316	1736	6.91011
			22.1077	0.032	27.016	1.689		29.4825	0.912			3237	0.241921	1737	2.84903	1737	7.72775
			22.1377	-0.01	27.0526	1.629		29.5226	0.913			3238	0.239303	1738	3.36293	1738	8.59824
			22.1677	-0.029	27.0893	1.677		29.5626	0.837			3239	0.233255	1739	3.85658	1739	9.56735
			22.1976	0.067	27.1259	1.65		29.6026	0.853			3240	0.222242	1740	4.38895	1740	10.6572
			22.2276	0.026	27.1626	1.672		29.6426	0.874			3241	0.207258	1741	4.88226	1741	11.929
			22.2576	0.007	27.1992	1.634		29.6826	0.856			3242	0.19131	1742	5.59929	1742	12.7174
			22.2876	0.004	27.2359	1.628		29.7226	0.883			3243	0.179798	1743	6.27355	1743	13.9833
			22.3176	0.007	27.2726	1.635		29.7626	0.863			3244	0.176025	1744	7.03413	1744	14.976
			22.3476	-0.037	27.3092	1.648		29.8026	0.911			3245	0.182524	1745	7.94246	1745	16.5532
			22.3776	-0.059	27.3459	1.614		29.8426	0.927			3246	0.199916	1746	9.10397	1746	18.371
			22.4076	-0.054	27.3825	1.615		29.8826	0.902			3247	0.225673	1747	9.87071	1747	20.3256
			22.4376	-0.008	27.4192	1.59		29.9226	0.813			3248	0.255913	1748	11.1493	1748	22.0057
			22.4676	0.053	27.4558	1.64		29.9626	0.842			3249	0.285912	1749	12.2092	1749	23.7801
			22.4976	0.013	27.4925	1.656		30.0026	0.861			3250	0.311248	1750	13.8446	1750	26.2876
			22.5276	0.002	27.5291	1.66		30.0426	0.853			3251	0.330385	1751	15.6019	1751	28.2202
			22.5576	0.014	27.5658	1.614		30.0826	0.894			3252	0.345008	1752	18.0852	1752	31.6804
			22.5876	0.028	27.6025	1.632		30.1226	0.876			3253	0.356683	1753	20.6139	1753	35.3144
			22.6176	0.068	27.6391	1.606		30.1626	0.902			3254	0.368057	1754	23.0949	1754	39.3303
			22.6476	-0.02	27.6758	1.597		30.2026	0.9			3255	0.376873	1755	25.4687	1755	41.9672
			22.6776	-0.004	27.7124	1.552		30.2426	0.874			3256	0.378408	1756	27.6284	1756	45.2445
			22.7076	0.011	27.7491	1.567		30.2826	0.821			3257	0.368839	1757	29.4709	1757	47.0811
			22.7376	0.078	27.7857	1.583		30.3226	0.861			3258	0.348799	1758	30.9209	1758	49.0475
			22.7676	0.056	27.8224	1.589		30.3626	0.856			3259	0.32226	1759	31.9605	1759	50.1774
			22.7976	0.01	27.8591	1.573		30.4026	0.872			3260	0.298068	1760	32.5256	1760	50.4421
			22.8276	0.013	27.8957	1.575		30.4426	0.894			3261	0.281278	1761	32.6162	1761	50.1169
			22.8576	0.028	27.9324	1.589		30.4826	0.839			3262	0.275441	1762	32.2386	1762	48.9755
			22.8876	0.024	27.969	1.549		30.5226	0.823			3263	0.278089	1763	31.4073	1763	47.1269
			22.9176	0.031	28.0057	1.609		30.5626	0.806			3264	0.284949	1764	30.1863	1764	44.7115
			22.9476	-0.01	28.0423	1.556		30.6026	0.861			3265	0.29205	1765	28.6552	1765	42.3745
			22.9776	-0.058	28.079	1.607		30.6426	0.793			3266	0.296744	1766	26.8701	1766	40.1721
			23.0076	-0.013	28.1157	1.512		30.6827	0.816			3267	0.298068	1767	24.929	1767	37.1815
			23.0376	0.016	28.1523	1.542		30.7227	0.832			3268	0.297888	1768	22.9179	1768	33.9871
			23.0676	-0.007	28.189	1.55		30.7627	0.858			3269	0.297707	1769	20.8762	1769	31.401
			23.0976	0.011	28.2256	1.526		30.8027	0.836			3270	0.29855	1770	18.8845	1770	28.6681
			23.1275	0.004	28.2623	1.554		30.8427	0.832			3271	0.300355	1771	17.0036	1771	26.8168
			23.1575	0.012	28.2989	1.575		30.8827	0.89			3272	0.301318	1772	15.5308	1772	25.2819
			23.1875	0.011	28.3356	1.579		30.9227	0.854			3273	0.301318	1773	13.9106	1773	23.6726
			23.2175	-0.055	28.3723	1.538		30.9627	0.888			3274	0.300957	1774	12.8078	1774	21.9156
			23.2475	0.007	28.4089	1.496		31.0027	0.834			3275	0.301498	1775	11.7228	1775	20.3663
			23.2775	0.005	28.4456	1.534		31.0427	0.837			3276	0.304026	1776	10.8333	1776	19.1749
			23.3075	-0.018	28.4822	1.571		31.0827	0.851			3277	0.306734	1777	9.86464	1777	18.1044
			23.3375	-0.03	28.5189	1.537		31.1227	0.866			3278	0.30547	1778	9.05525	1778	17.1383
			23.3675	-0.004	28.5555	1.485		31.1627	0.822			3279	0.297346	1779	8.5142	1779	16.3681
			23.3975	-0.035	28.5922	1.495		31.2027	0.893			3280	0.284347	1780	7.91077	1780	15.5565
			23.4275	-0.038	28.6288	1.553		31.2427	0.847			3281	0.270386	1781	7.31105	1781	14.5875
			23.4575	-0.018	28.6655	1.479		31.2827	0.835			3282	0.264308	1782	7.00862	1782	13.7902
			23.4875	-0.023	28.7022	1.499		31.3227	0.859			3283	0.273515	1783	6.59349	1783	13.2271
			23.5175	0.007	28.7388	1.535		31.3627	0.885			3284	0.297767	1784	6.2496	1784	12.66
			23.5475	-0.003	28.7755	1.567		31.4027	0.849			3285	0.330084	1785	5.92878	1785	12.1398
			23.5775	0.03	28.8121	1.539		31.4427	0.875			3286	0.360294	1786	5.52298	1786	11.4328
			23.6075	0.02	28.8488	1.563		31.4827	0.85			3287	0.377926	1787	5.21616	1787	10.9073
			23.6375	0.001	28.8854	1.523		31.5227	0.861			3288	0.377565	1788	4.95427	1788	10.3853
			23.6675	0.016	28.9221	1.567		31.5627	0.85			3289	0.362791	1789	4.60378	1789	9.76942
			23.6975	0.025	28.9588	1.539		31.6027	0.893			3290	0.33881	1790	4.33558	1790	9.31787
			23.7275	-0.027	28.9954	1.533		31.6427	0.874			3291	0.312632	1791	4.08808	1791	8.8988
			23.7575	-0.048	29.0321	1.552		31.6827	0.874			3292	0.290666	1792	3.79112	1792	8.5084
			23.7875	0.065	29.0687	1.548		31.7227	0.918			3293	0.273575	1793	3.61923	1793	8.06887
			23.8175	0.03	29.1054	1.549		31.7627	0.907			3294	0.262683	1794	3.38393	1794	7.50349
			23.8475	-0.008	29.142	1.503		31.8027	0.929			3295	0.256906	1795	3.16409	1795	7.07419
			23.8775	-0.017	29.1787	1.524		31.8428	0.904			3296	0.256003	1796	2.97268	1796	6.60386
			23.9075	-0.009	29.2154	1.521		31.8828	0.883			3297	0.2616	1797	2.77712	1797	6.21653
			23.9375	0.012	29.252	1.527		31.9228	0.838			3298	0.273395	1798	2.59448	1798	5.83884
			23.9675	0.004	29.2887	1.521		31.9628	0.868			3299	0.290305	1799	2.46445	1799	5.47382
			23.9975	-0.031	29.3253	1.492		32.0028	0.945			3300	0.30863	1800	2.31256	1800	5.11641
			24.0275	-0.073	29.362	1.516		32.0428	0.918			3301	0.321839	1801	2.1677	1801	4.81573
			24.0575	-0.056	29.3986	1.497		32.0828	0.869			3302	0.326413	1802	2.03611	1802	4.52685
			24.0874	-0.022	29.4353	1.484		32.1228	0.907			3303	0.319733	1803	1.92611	1803	4.24413
			24.1174	-0.018	29.472	1.491		32.1628	0.933			3304	0.30186	1804	1.83249	1804	3.93201
			24.1474	-0.033	29.5086	1.528		32.2028	0.891			3305	0.276825	1805	1.71749	1805	3.6357
			24.1774	0.009	29.5453	1.547		32.2428	0.845			3306	0.251188	1806	1.62021	1806	3.35976
			24.2074	0.018	29.5819	1.518		32.2828	0.858			3307	0.229283	1807	1.54193	1807	3.09872
			24.2374	-0.022	29.6186	1.542		32.3228	0.854			3308	0.216585	1808	1.46016	1808	2.87401
			24.2674	-0.04	29.6552	1.447		32.3628	0.87			3309	0.215201	1809	1.38553	1809	2.65652
			24.2974	-0.011	29.6919	1.502		32.4028	0.889			3310	0.224228	1810	1.31665	1810	2.43953
			24.3274	-0.01	29.7285	1.533		32.4428	0.919			3311	0.240657	1811	1.2509	1811	2.24914
			24.3574	-0.012	29.7652	1.52		32.4828	0.84			3312	0.259253	1812	1.20321	1812	2.07591
			24.3874	-0.003	29.8019	1.503		32.5228	0.852			3313	0.274719	1813	1.15395	1813	1.92108
			24.4174	-0.037	29.8385	1.538		32.5628	0.82			3314	0.284046	1814	1.09992	1814	1.78061
			24.4474	-0.013	29.8752	1.486		32.6028	0.805			3315	0.287236	1815	1.05351	1815	1.6537
			24.4774	0.005	29.9118	1.467		32.6428	0.798			3316	0.287055	1816	1.01508	1816	1.53473
			24.5074	-0.032	29.9485	1.508		32.6828	0.803			3317	0.287717	1817	0.975511	1817	1.43352
			24.5374	0.001	29.9851	1.487		32.7228	0.847			3318	0.292532	1818	0.936526	1818	1.3428
			24.5674	-0.019	30.0218	1.48		32.7628	0.831			3319	0.300776	1819	0.899196	1819	1.2619
			24.5974	0.006	30.0585	1.478		32.8028	0.847			3320	0.310525	1820	0.864588	1820	1.18991
			24.6274	-0.027	30.0951	1.461		32.8428	0.807			3321	0.318048	1821	0.831971	1821	1.12519
			24.6574	-0.041	30.1318	1.453		32.8828	0.835			3322	0.32217	1822	0.799693	1822	1.06778
			24.6874	-0.006	30.1684	1.503		32.9228	0.88			3323	0.323885	1823	0.763343	1823	1.01181
			24.7174	0.001	30.2051	1.491		32.9629	0.84			3324	0.325149	1824	0.731334	1824	0.963953
			24.7474	-0.005	30.2417	1.48		33.0029	0.873			3325	0.328158	1825	0.705202	1825	0.921256
			24.7774	-0.053	30.2784	1.49		33.0429	0.865			3326	0.333514	1826	0.680626	1826	0.882863
[truncated: 10,174 more rows]

## Sheet: S1
Supplementary figure S1		m/z	TTR (80V)		m/z	TTR/IId, 1:1 (80V)		m/z	TTR/IId, 1:2 (80V)		m/z	TTR/IId-12 (100V)		m/z	TTR/IId-12 (120V)
[truncated: 13,501 more rows]
